# Supplementary material for: Environmental Factor Index (EFI): A Novel Approach to Measure the Strength of Environmental Influence on DNA Methylation in Identical Twins
Source: Epigenomes. 2024 Nov 21;8(4):44. doi: 10.3390/epigenomes8040044 (PMC11587003; doi:10.3390/epigenomes8040044)
Supplement: Supplementary file 1 [file epigenomes-08-00044-s001.zip]

Archive with 3 entries (3 files):
- EFGene.csv
- EFI.xlsx
- Marker.pdf
