# Supplementary material for: Environmental Factor Index (EFI): A Novel Approach to Measure the Strength of Environmental Influence on DNA Methylation in Identical Twins
Source: Epigenomes. 2024 Nov 21;8(4):44. doi: 10.3390/epigenomes8040044 (PMC11587003; doi:10.3390/epigenomes8040044)
Supplement: Supplementary file 1 [file epigenomes-08-00044-s001.zip › EFGene.csv]

gene_name	elderly_significant	young_significant
A1BG	2	0
A1CF	0	0
A2BP1	11	0
A2LD1	0	0
A2M	0	0
A2ML1	0	0
A4GALT	2	0
A4GNT	0	0
AAA1	0	0
AAAS	0	0
AACS	0	0
AACSL	1	0
AADAC	0	0
AADACL2	0	0
AADACL3	1	0
AADACL4	0	0
AADAT	5	0
AAGAB	0	0
AAK1	0	0
AAMP	0	0
AANAT	2	0
AARS	0	0
AARS2	0	0
AARSD1	0	0
AASDH	0	0
AASDHPPT	0	0
AASS	0	0
AATF	0	0
AATK	1	0
ABAT	1	0
ABCA1	0	0
ABCA10	0	0
ABCA11P	0	0
ABCA12	1	0
ABCA13	1	0
ABCA17P	0	0
ABCA2	0	0
ABCA3	0	0
ABCA4	4	0
ABCA5	0	0
ABCA6	0	0
ABCA7	0	0
ABCA8	0	0
ABCA9	0	0
ABCB1	0	0
ABCB10	0	0
ABCB11	0	0
ABCB4	5	0
ABCB5	0	0
ABCB6	1	0
ABCB7	0	0
ABCB8	0	0
ABCB9	0	0
ABCC1	0	0
ABCC10	0	0
ABCC11	2	0
ABCC12	1	0
ABCC13	0	0
ABCC2	2	0
ABCC3	6	0
ABCC4	0	0
ABCC5	1	0
ABCC6	0	0
ABCC6P1	0	0
ABCC6P2	0	0
ABCC8	5	0
ABCC9	1	0
ABCD1	1	0
ABCD2	0	0
ABCD3	0	0
ABCD4	0	0
ABCE1	0	0
ABCF1	0	0
ABCF2	0	0
ABCF3	0	0
ABCG1	0	0
ABCG2	0	0
ABCG4	2	0
ABCG5	2	0
ABCG8	2	0
ABHD1	0	0
ABHD10	0	0
ABHD11	0	0
ABHD12	0	0
ABHD12B	2	0
ABHD13	0	0
ABHD14A	0	0
ABHD14B	0	0
ABHD15	0	0
ABHD2	0	0
ABHD3	0	0
ABHD4	0	0
ABHD5	0	0
ABHD6	0	0
ABHD8	2	0
ABI1	0	0
ABI2	0	0
ABI3	0	0
ABI3BP	1	0
ABL1	1	0
ABL2	0	0
ABLIM1	0	0
ABLIM2	6	0
ABLIM3	1	0
ABO	1	0
ABP1	0	0
ABR	2	1
ABRA	0	0
ABT1	0	0
ABTB1	0	0
ABTB2	0	0
ACAA1	0	0
ACAA2	0	0
ACACA	0	0
ACACB	0	0
ACAD10	0	0
ACAD11	0	0
ACAD8	0	0
ACAD9	0	0
ACADL	4	0
ACADM	0	0
ACADS	0	0
ACADSB	0	0
ACADVL	0	0
ACAN	2	0
ACAP1	0	0
ACAP2	0	0
ACAP3	0	0
ACAT1	0	0
ACAT2	0	0
ACBD3	0	0
ACBD4	1	0
ACBD5	0	0
ACBD6	0	0
ACBD7	0	0
ACCN1	12	0
ACCN2	1	0
ACCN3	1	0
ACCN4	4	0
ACCN5	0	0
ACCS	1	0
ACCSL	0	0
ACD	0	0
ACE	0	0
ACE2	0	0
ACER1	0	0
ACER2	0	0
ACER3	0	0
ACHE	3	0
ACIN1	0	0
ACLY	0	0
ACMSD	1	0
ACN9	1	0
ACO1	0	0
ACO2	0	0
ACOT1	0	0
ACOT11	1	0
ACOT13	0	0
ACOT2	0	0
ACOT4	1	0
ACOT6	0	0
ACOT7	1	0
ACOT8	0	0
ACOT9	0	0
ACOX1	0	0
ACOX2	0	0
ACOX3	0	0
ACOXL	2	0
ACP1	0	0
ACP2	0	0
ACP5	1	0
ACP6	0	0
ACPL2	0	0
ACPP	0	0
ACPT	0	0
ACR	1	0
ACRBP	0	0
ACRC	0	0
ACRV1	0	0
ACSBG1	0	0
ACSBG2	0	0
ACSF2	0	0
ACSF3	2	0
ACSL1	0	0
ACSL3	0	1
ACSL4	0	0
ACSL5	0	0
ACSL6	1	0
ACSM1	0	0
ACSM2A	0	0
ACSM3	0	0
ACSM4	1	0
ACSM5	0	0
ACSS1	1	0
ACSS2	0	0
ACSS3	4	0
ACTA1	7	0
ACTA2	0	0
ACTB	0	0
ACTBL2	1	0
ACTC1	5	0
ACTG1	0	0
ACTG2	0	0
ACTL6A	0	0
ACTL6B	3	0
ACTL7A	0	0
ACTL7B	1	0
ACTL8	1	0
ACTL9	0	0
ACTN1	2	0
ACTN2	5	0
ACTN3	0	0
ACTN4	0	0
ACTR10	0	0
ACTR1A	0	0
ACTR1B	1	0
ACTR2	0	0
ACTR3	0	0
ACTR3B	0	0
ACTR3C	1	0
ACTR5	0	0
ACTR6	0	0
ACTR8	1	0
ACTRT1	0	0
ACTRT2	1	0
ACVR1	0	0
ACVR1B	2	0
ACVR1C	0	0
ACVR2A	0	0
ACVR2B	0	0
ACVRL1	2	0
ACY1	0	0
ACY3	0	0
ACYP1	1	0
ACYP2	0	0
ADA	0	0
ADAD1	1	0
ADAD2	1	0
ADAL	0	0
ADAM10	0	0
ADAM11	2	0
ADAM12	3	0
ADAM15	0	0
ADAM17	0	0
ADAM18	0	0
ADAM19	1	0
ADAM2	0	0
ADAM20	0	0
ADAM21	0	0
ADAM21P1	0	0
ADAM22	0	0
ADAM23	1	0
ADAM28	0	0
ADAM29	0	0
ADAM30	0	0
ADAM32	2	0
ADAM33	3	0
ADAM3A	0	0
ADAM5P	1	0
ADAM6	0	0
ADAM7	0	0
ADAM8	2	0
ADAM9	0	0
ADAMDEC1	0	0
ADAMTS1	3	0
ADAMTS10	2	0
ADAMTS12	1	0
ADAMTS13	1	0
ADAMTS14	4	0
ADAMTS15	1	0
ADAMTS16	9	0
ADAMTS17	4	0
ADAMTS18	3	0
ADAMTS19	8	0
ADAMTS2	13	0
ADAMTS20	1	0
ADAMTS3	1	0
ADAMTS4	0	0
ADAMTS5	5	0
ADAMTS6	0	0
ADAMTS7	2	0
ADAMTS8	2	0
ADAMTS9	8	0
ADAMTSL1	0	0
ADAMTSL2	1	0
ADAMTSL3	5	0
ADAMTSL4	0	0
ADAMTSL5	2	0
ADAP1	2	0
ADAP2	2	0
ADAR	0	1
ADARB1	0	0
ADARB2	10	0
ADAT1	0	0
ADAT2	0	0
ADAT3	0	0
ADC	1	0
ADCK1	0	0
ADCK2	0	0
ADCK4	0	0
ADCK5	0	0
ADCY1	3	0
ADCY10	0	0
ADCY2	4	0
ADCY3	1	0
ADCY4	3	0
ADCY5	6	0
ADCY6	0	0
ADCY7	0	0
ADCY8	3	0
ADCY9	2	0
ADCYAP1	9	0
ADCYAP1R1	3	0
ADD1	0	0
ADD2	2	0
ADD3	1	0
ADH1A	0	0
ADH1B	0	0
ADH1C	1	0
ADH4	0	0
ADH5	0	0
ADH6	0	0
ADH7	0	0
ADHFE1	0	0
ADI1	0	0
ADIG	0	0
ADIPOQ	0	0
ADIPOR1	0	0
ADIPOR2	0	0
ADK	0	0
ADM	1	0
ADM2	3	0
ADNP	0	0
ADNP2	0	0
ADO	1	0
ADORA1	2	0
ADORA2A	0	0
ADORA2B	1	0
ADORA3	2	0
ADPGK	0	0
ADPRH	0	0
ADPRHL1	0	0
ADPRHL2	0	0
ADRA1A	1	0
ADRA1B	3	0
ADRA1D	4	0
ADRA2A	0	0
ADRA2B	0	0
ADRA2C	2	0
ADRB1	1	0
ADRB2	0	0
ADRB3	5	0
ADRBK1	0	0
ADRBK2	1	0
ADRM1	0	0
ADSL	0	0
ADSS	0	0
ADSSL1	2	0
AEBP1	1	0
AEBP2	1	0
AEN	0	0
AES	0	0
AFAP1	7	0
AFAP1L1	3	0
AFAP1L2	1	0
AFARP1	0	0
AFF1	0	0
AFF2	1	0
AFF3	2	0
AFF4	0	0
AFG3L1	0	0
AFG3L2	1	0
AFM	0	0
AFMID	0	0
AFP	0	0
AFTPH	0	0
AGA	0	0
AGAP1	14	0
AGAP11	2	0
AGAP2	6	0
AGAP3	5	0
AGAP4	0	0
AGAP5	0	0
AGAP6	0	0
AGAP7	0	0
AGAP8	0	0
AGBL1	1	0
AGBL2	0	0
AGBL3	0	0
AGBL4	11	0
AGBL5	0	0
AGER	0	0
AGFG1	0	0
AGFG2	0	0
AGGF1	0	0
AGK	0	0
AGL	0	0
AGMAT	0	0
AGPAT1	0	0
AGPAT2	1	0
AGPAT3	1	0
AGPAT4	0	0
AGPAT5	0	0
AGPAT6	0	0
AGPAT9	0	0
AGPHD1	0	0
AGPS	0	0
AGR2	0	0
AGR3	0	0
AGRN	5	0
AGRP	0	0
AGT	1	0
AGTPBP1	0	0
AGTR1	1	0
AGTR2	0	0
AGTRAP	0	0
AGXT	4	0
AGXT2	1	0
AGXT2L1	0	0
AGXT2L2	0	0
AHCTF1	0	0
AHCY	0	0
AHCYL1	0	0
AHCYL2	0	0
AHDC1	1	0
AHI1	0	0
AHNAK	2	0
AHNAK2	5	0
AHR	0	0
AHRR	9	0
AHSA1	0	0
AHSA2	0	0
AHSG	1	0
AHSP	0	0
AICDA	1	0
AIDA	0	0
AIF1	0	0
AIF1L	1	0
AIFM1	0	0
AIFM2	1	0
AIFM3	3	0
AIG1	0	0
AIM1	0	0
AIM1L	0	0
AIM2	0	0
AIMP1	0	0
AIMP2	0	0
AIP	0	0
AIPL1	0	0
AIRE	4	0
AJAP1	10	0
AK1	2	0
AK2	0	0
AK3	0	0
AK3L1	1	0
AK5	4	0
AK7	1	0
AKAP1	0	0
AKAP10	0	0
AKAP11	0	0
AKAP12	0	0
AKAP13	0	0
AKAP14	0	0
AKAP2	0	0
AKAP3	0	0
AKAP4	0	0
AKAP5	1	0
AKAP6	2	0
AKAP7	0	0
AKAP8	0	0
AKAP8L	1	0
AKAP9	0	0
AKD1	1	0
AKIRIN1	0	0
AKIRIN2	0	0
AKNA	0	0
AKNAD1	1	0
AKR1A1	0	0
AKR1B1	0	0
AKR1B10	0	0
AKR1B15	1	0
AKR1C1	1	0
AKR1C2	1	0
AKR1C3	0	0
AKR1C4	0	0
AKR1CL1	0	0
AKR1D1	2	0
AKR1E2	1	0
AKR7A2	2	0
AKR7A3	1	0
AKR7L	0	0
AKT1	0	0
AKT1S1	1	0
AKT2	0	0
AKT3	0	0
AKTIP	0	0
ALAD	0	0
ALAS1	0	0
ALAS2	0	0
ALB	0	0
ALCAM	0	0
ALDH16A1	0	0
ALDH18A1	0	0
ALDH1A1	1	0
ALDH1A2	3	0
ALDH1A3	10	0
ALDH1B1	0	0
ALDH1L1	8	0
ALDH1L2	0	0
ALDH2	4	0
ALDH3A1	4	0
ALDH3A2	0	0
ALDH3B1	4	0
ALDH3B2	1	0
ALDH4A1	1	0
ALDH5A1	0	0
ALDH6A1	0	0
ALDH7A1	3	0
ALDH8A1	0	0
ALDH9A1	0	0
ALDOA	0	0
ALDOB	1	0
ALDOC	0	0
ALG1	0	0
ALG10	0	0
ALG10B	0	0
ALG11	0	0
ALG12	0	0
ALG13	0	0
ALG14	0	0
ALG1L	0	0
ALG1L2	0	0
ALG2	0	0
ALG3	0	0
ALG5	0	0
ALG6	0	0
ALG8	0	0
ALG9	0	0
ALK	3	0
ALKBH1	0	0
ALKBH2	0	0
ALKBH3	0	0
ALKBH4	0	0
ALKBH5	0	0
ALKBH6	0	0
ALKBH7	0	0
ALKBH8	0	0
ALLC	0	0
ALMS1	0	0
ALMS1P	0	0
ALOX12	0	0
ALOX12B	1	0
ALOX12P2	2	0
ALOX15	1	0
ALOX15B	0	0
ALOX5	3	0
ALOX5AP	0	0
ALOXE3	2	0
ALPI	3	0
ALPK1	1	0
ALPK2	0	0
ALPK3	5	0
ALPL	3	0
ALPP	1	0
ALPPL2	1	0
ALS2	0	0
ALS2CL	0	0
ALS2CR11	1	0
ALS2CR12	0	0
ALS2CR4	0	0
ALS2CR8	0	0
ALX1	8	0
ALX3	6	0
ALX4	15	0
AMAC1	0	0
AMAC1L2	0	0
AMAC1L3	0	0
AMACR	0	0
AMBN	0	0
AMBP	0	0
AMBRA1	0	0
AMD1	0	0
AMDHD1	0	0
AMDHD2	1	0
AMFR	0	0
AMH	0	0
AMHR2	1	0
AMICA1	0	0
AMIGO1	0	0
AMIGO2	0	0
AMIGO3	0	0
AMMECR1	2	0
AMMECR1L	0	0
AMN	3	0
AMN1	0	0
AMOT	0	0
AMOTL1	4	0
AMOTL2	1	0
AMPD1	0	0
AMPD2	0	0
AMPD3	0	0
AMPH	5	0
AMT	0	0
AMTN	0	0
AMY1B	0	0
AMY2A	0	0
AMY2B	0	0
AMZ1	0	0
AMZ2	0	0
ANAPC1	0	0
ANAPC10	1	0
ANAPC11	0	0
ANAPC13	1	0
ANAPC2	1	0
ANAPC4	0	1
ANAPC5	0	0
ANAPC7	0	0
ANG	0	0
ANGEL1	0	0
ANGEL2	0	0
ANGPT1	1	0
ANGPT2	1	0
ANGPT4	2	0
ANGPTL1	0	0
ANGPTL2	2	0
ANGPTL4	1	0
ANGPTL5	0	0
ANGPTL6	1	0
ANGPTL7	0	0
ANK1	15	0
ANK2	4	0
ANK3	0	0
ANKAR	0	0
ANKDD1A	1	0
ANKFN1	2	0
ANKFY1	1	0
ANKH	0	0
ANKHD1	0	0
ANKHD1-EIF4EBP3	0	0
ANKIB1	0	0
ANKK1	2	0
ANKLE1	2	0
ANKLE2	1	0
ANKMY1	3	0
ANKMY2	0	0
ANKRA2	0	0
ANKRD1	0	0
ANKRD10	0	0
ANKRD11	3	0
ANKRD12	0	0
ANKRD13A	0	0
ANKRD13B	1	0
ANKRD13C	0	0
ANKRD13D	0	0
ANKRD16	0	0
ANKRD17	0	0
ANKRD18A	1	0
ANKRD19	0	0
ANKRD2	1	0
ANKRD20A1	0	0
ANKRD20A2	0	0
ANKRD20A3	0	0
ANKRD20A4	0	0
ANKRD20B	1	0
ANKRD22	0	0
ANKRD23	0	0
ANKRD24	2	0
ANKRD26	0	0
ANKRD26P1	0	0
ANKRD27	0	0
ANKRD28	0	0
ANKRD29	0	0
ANKRD30A	0	0
ANKRD30B	2	0
ANKRD31	0	0
ANKRD32	0	0
ANKRD33	3	0
ANKRD33B	2	0
ANKRD34A	3	0
ANKRD34B	2	0
ANKRD34C	1	0
ANKRD35	1	0
ANKRD36	0	0
ANKRD36B	0	0
ANKRD36BL1	0	0
ANKRD37	1	0
ANKRD39	0	0
ANKRD40	0	0
ANKRD42	0	0
ANKRD43	0	0
ANKRD44	1	0
ANKRD45	1	0
ANKRD46	0	0
ANKRD49	0	0
ANKRD5	0	0
ANKRD50	2	0
ANKRD52	0	0
ANKRD53	1	0
ANKRD54	0	0
ANKRD55	0	0
ANKRD56	0	0
ANKRD57	0	0
ANKRD58	1	0
ANKRD6	0	0
ANKRD7	0	0
ANKRD9	0	1
ANKS1A	0	0
ANKS1B	5	0
ANKS3	0	0
ANKS4B	0	0
ANKS6	0	0
ANKZF1	0	0
ANLN	0	0
ANO1	7	0
ANO10	0	0
ANO2	2	0
ANO3	7	0
ANO4	2	0
ANO5	2	0
ANO6	0	0
ANO7	6	1
ANO8	0	0
ANO9	1	0
ANP32A	1	0
ANP32B	0	0
ANP32D	0	0
ANP32E	0	0
ANPEP	1	0
ANTXR1	3	0
ANTXR2	0	0
ANTXRL	0	0
ANUBL1	1	0
ANXA1	0	0
ANXA11	0	0
ANXA13	0	0
ANXA2	0	0
ANXA2P2	0	0
ANXA2P3	0	0
ANXA3	1	0
ANXA4	0	0
ANXA5	0	0
ANXA6	0	0
ANXA7	0	0
ANXA8	0	0
ANXA8L1	0	0
ANXA8L2	0	0
ANXA9	1	0
AOAH	0	0
AOC2	0	0
AOC3	1	0
AOX1	1	0
AOX2P	0	0
AP1AR	0	0
AP1B1	0	0
AP1G1	1	0
AP1G2	0	0
AP1M1	0	0
AP1M2	2	0
AP1S1	0	0
AP1S2	0	0
AP1S3	1	0
AP2A1	0	0
AP2A2	0	0
AP2B1	0	0
AP2M1	0	0
AP2S1	1	0
AP3B1	0	0
AP3B2	1	0
AP3D1	0	0
AP3M1	0	0
AP3M2	0	0
AP3S1	0	0
AP3S2	0	0
AP4B1	0	0
AP4E1	0	0
AP4M1	0	0
AP4S1	0	0
APAF1	0	0
APBA1	1	0
APBA2	1	0
APBA3	0	0
APBB1	0	0
APBB1IP	0	0
APBB2	5	0
APBB3	0	0
APC	1	0
APC2	7	0
APCDD1	3	0
APCDD1L	2	0
APCS	0	0
APEH	1	0
APEX1	0	0
APEX2	0	0
APH1A	1	0
APH1B	0	0
API5	0	0
APIP	0	0
APITD1	1	0
APLF	0	0
APLN	1	0
APLNR	1	0
APLP1	2	0
APLP2	0	0
APOA1	0	0
APOA1BP	0	0
APOA2	0	0
APOA4	4	0
APOA5	0	0
APOB	2	0
APOB48R	0	0
APOBEC1	0	0
APOBEC2	0	0
APOBEC3A	0	0
APOBEC3B	0	0
APOBEC3C	0	0
APOBEC3D	0	0
APOBEC3F	0	0
APOBEC3G	0	0
APOBEC3H	0	0
APOBEC4	0	0
APOC1	0	0
APOC1P1	0	0
APOC2	0	0
APOC3	1	0
APOC4	0	0
APOD	0	0
APOE	0	0
APOF	1	0
APOH	0	0
APOL1	0	0
APOL2	0	0
APOL3	0	0
APOL4	0	0
APOL5	0	0
APOL6	0	0
APOLD1	0	0
APOM	0	0
APOO	0	0
APOOL	0	0
APP	3	0
APPBP2	0	0
APPL1	0	0
APPL2	0	0
APRT	0	0
APTX	0	0
AQP1	0	0
AQP10	0	0
AQP11	0	0
AQP12A	1	0
AQP12B	0	0
AQP2	2	0
AQP4	1	0
AQP5	3	0
AQP6	1	0
AQP7P1	0	0
AQP8	0	0
AQP9	0	0
AQR	0	0
AR	0	0
ARAF	0	0
ARAP1	0	0
ARAP2	0	0
ARAP3	0	0
ARC	1	0
ARCN1	0	0
AREG	0	0
ARF1	0	0
ARF3	0	0
ARF4	0	0
ARF5	0	0
ARF6	0	0
ARFGAP1	0	0
ARFGAP2	0	0
ARFGAP3	2	0
ARFGEF1	0	0
ARFGEF2	0	0
ARFIP1	0	0
ARFIP2	0	0
ARFRP1	1	0
ARG1	0	0
ARG2	0	0
ARGFX	0	0
ARGFXP2	0	0
ARGLU1	0	0
ARHGAP1	0	0
ARHGAP10	0	0
ARHGAP11A	0	0
ARHGAP11B	0	0
ARHGAP12	2	0
ARHGAP15	1	0
ARHGAP17	0	0
ARHGAP18	0	0
ARHGAP19	0	0
ARHGAP20	2	0
ARHGAP21	0	0
ARHGAP22	13	0
ARHGAP23	1	0
ARHGAP24	7	0
ARHGAP25	0	0
ARHGAP26	2	0
ARHGAP27	1	0
ARHGAP28	1	0
ARHGAP29	2	0
ARHGAP30	0	0
ARHGAP4	0	0
ARHGAP5	0	0
ARHGAP6	4	0
ARHGAP8	1	0
ARHGAP9	0	0
ARHGDIA	1	0
ARHGDIB	0	0
ARHGDIG	2	0
ARHGEF1	1	0
ARHGEF10	7	0
ARHGEF10L	7	0
ARHGEF11	1	0
ARHGEF12	1	0
ARHGEF15	3	0
ARHGEF16	5	0
ARHGEF17	3	0
ARHGEF18	0	0
ARHGEF19	2	0
ARHGEF2	0	0
ARHGEF3	0	0
ARHGEF4	6	0
ARHGEF5	0	0
ARHGEF5L	0	0
ARHGEF6	0	0
ARHGEF7	0	0
ARHGEF9	0	0
ARID1A	0	0
ARID1B	1	0
ARID2	0	0
ARID3A	1	0
ARID3B	0	0
ARID3C	2	0
ARID4A	0	0
ARID4B	0	0
ARID5A	0	0
ARID5B	0	0
ARIH1	0	0
ARIH2	0	0
ARL1	0	0
ARL10	1	0
ARL11	0	0
ARL13A	0	0
ARL13B	0	0
ARL14	0	0
ARL15	0	0
ARL16	0	0
ARL17A	1	0
ARL17B	0	0
ARL2	0	0
ARL2BP	0	0
ARL3	1	0
ARL4A	0	0
ARL4C	1	0
ARL4D	0	0
ARL5A	0	0
ARL5B	0	0
ARL5C	2	0
ARL6	0	0
ARL6IP1	0	0
ARL6IP4	0	0
ARL6IP5	0	0
ARL6IP6	0	0
ARL8A	0	0
ARL8B	0	0
ARL9	1	0
ARMC1	0	0
ARMC10	0	0
ARMC2	0	0
ARMC3	0	0
ARMC4	0	0
ARMC5	0	0
ARMC6	0	0
ARMC7	0	0
ARMC8	0	0
ARMC9	0	0
ARMCX1	0	0
ARMCX2	1	0
ARMCX3	0	0
ARMCX4	3	0
ARMCX5	0	0
ARMCX6	1	0
ARMS2	0	0
ARNT	0	0
ARNT2	8	0
ARNTL	1	0
ARNTL2	1	0
ARPC1A	0	0
ARPC1B	3	0
ARPC2	0	0
ARPC3	0	0
ARPC4	0	0
ARPC5	0	0
ARPC5L	0	0
ARPM1	0	0
ARPP-21	0	0
ARPP19	0	0
ARR3	0	0
ARRB1	0	0
ARRB2	0	0
ARRDC1	0	0
ARRDC2	0	0
ARRDC3	0	0
ARRDC4	11	0
ARRDC5	0	0
ARSA	0	1
ARSB	0	0
ARSD	0	0
ARSE	0	0
ARSF	1	0
ARSG	0	0
ARSH	0	0
ARSI	3	0
ARSJ	2	0
ARSK	0	0
ART1	1	0
ART3	0	0
ART4	0	0
ART5	1	0
ARTN	6	0
ARV1	0	0
ARVCF	1	0
ARX	3	0
AS3MT	2	0
ASAH1	0	0
ASAH2	1	0
ASAH2B	0	0
ASAM	2	0
ASAP1	0	0
ASAP1IT1	0	0
ASAP2	5	0
ASAP3	0	0
ASB1	0	0
ASB10	1	0
ASB11	0	0
ASB12	0	0
ASB13	0	0
ASB14	0	0
ASB15	1	0
ASB16	0	0
ASB17	0	0
ASB18	2	0
ASB2	0	0
ASB4	0	0
ASB5	1	0
ASB6	0	0
ASB7	0	0
ASB8	0	0
ASB9	0	0
ASCC1	0	0
ASCC2	1	0
ASCC3	0	0
ASCL1	2	0
ASCL2	12	0
ASCL3	0	0
ASCL4	3	0
ASF1A	0	0
ASF1B	0	0
ASFMR1	1	0
ASGR1	1	0
ASGR2	0	0
ASH1L	0	0
ASH2L	0	0
ASIP	0	0
ASL	0	0
ASNA1	0	0
ASNS	0	0
ASNSD1	0	0
ASPA	1	0
ASPDH	1	0
ASPG	3	0
ASPH	3	0
ASPHD1	2	0
ASPHD2	0	0
ASPM	0	0
ASPRV1	0	0
ASPSCR1	2	0
ASRGL1	0	0
ASS1	2	0
ASTE1	0	0
ASTL	0	0
ASTN1	1	0
ASTN2	2	0
ASXL1	0	0
ASXL2	1	0
ASXL3	8	0
ASZ1	1	0
ATAD1	0	0
ATAD2	0	0
ATAD2B	0	0
ATAD3A	1	0
ATAD3B	0	0
ATAD3C	0	0
ATAD5	0	0
ATCAY	0	0
ATE1	0	0
ATF1	0	0
ATF2	0	0
ATF3	2	0
ATF4	0	0
ATF5	0	0
ATF6	0	0
ATF6B	1	0
ATF7	0	0
ATF7IP	0	0
ATF7IP2	0	0
ATG10	0	0
ATG12	0	0
ATG16L1	0	0
ATG16L2	2	0
ATG2A	0	0
ATG2B	0	0
ATG3	0	0
ATG4A	0	0
ATG4B	0	0
ATG4C	1	0
ATG4D	2	0
ATG5	1	0
ATG7	0	0
ATG9A	0	0
ATG9B	0	0
ATHL1	0	0
ATIC	0	0
ATL1	0	0
ATL2	0	0
ATL3	0	0
ATM	0	0
ATMIN	0	0
ATN1	0	0
ATOH1	3	0
ATOH7	0	0
ATOH8	1	0
ATOX1	0	0
ATP10A	2	0
ATP10B	1	0
ATP10D	0	0
ATP11A	1	0
ATP11B	0	0
ATP11C	0	0
ATP12A	0	0
ATP13A1	0	0
ATP13A2	0	0
ATP13A3	0	0
ATP13A4	1	0
ATP13A5	0	0
ATP1A1	0	0
ATP1A2	0	0
ATP1A3	0	0
ATP1A4	0	0
ATP1B1	1	0
ATP1B2	4	0
ATP1B3	0	0
ATP1B4	0	0
ATP2A1	1	0
ATP2A2	0	0
ATP2A3	0	0
ATP2B1	0	0
ATP2B2	5	0
ATP2B3	0	0
ATP2B4	0	0
ATP2C1	0	0
ATP2C2	3	0
ATP4A	5	0
ATP4B	0	0
ATP5A1	2	0
ATP5B	0	0
ATP5C1	0	0
ATP5D	1	0
ATP5E	0	0
ATP5EP2	0	0
ATP5F1	0	0
ATP5G1	0	0
ATP5G2	4	0
ATP5G3	0	0
ATP5H	0	0
ATP5I	0	0
ATP5J	0	0
ATP5J2	0	0
ATP5L	0	0
ATP5O	1	0
ATP5S	0	0
ATP5SL	1	0
ATP6AP1	0	0
ATP6AP1L	0	0
ATP6AP2	0	0
ATP6V0A1	0	0
ATP6V0A2	0	0
ATP6V0A4	0	0
ATP6V0B	0	0
ATP6V0C	0	0
ATP6V0D1	0	0
ATP6V0D2	0	0
ATP6V0E1	0	0
ATP6V0E2	0	0
ATP6V1A	0	0
ATP6V1B1	1	0
ATP6V1B2	0	0
ATP6V1C1	0	0
ATP6V1C2	3	0
ATP6V1D	0	0
ATP6V1E1	0	0
ATP6V1E2	0	0
ATP6V1F	0	0
ATP6V1G1	0	0
ATP6V1G2	0	0
ATP6V1G3	0	0
ATP6V1H	0	0
ATP7A	0	0
ATP7B	0	0
ATP8A1	0	0
ATP8A2	4	0
ATP8B1	0	0
ATP8B2	0	0
ATP8B3	1	0
ATP8B4	0	0
ATP9A	2	0
ATP9B	0	0
ATPAF1	1	0
ATPAF2	0	0
ATPBD4	0	0
ATPGD1	1	0
ATPIF1	0	0
ATR	0	0
ATRIP	0	0
ATRN	0	0
ATRNL1	2	0
ATRX	0	0
ATXN1	2	0
ATXN10	0	0
ATXN1L	0	0
ATXN2	3	0
ATXN2L	0	0
ATXN3	0	1
ATXN3L	0	0
ATXN7	1	0
ATXN7L1	0	0
ATXN7L2	0	0
ATXN7L3	1	0
AUH	0	0
AUP1	0	0
AURKA	0	0
AURKAIP1	1	0
AURKB	0	0
AURKC	0	0
AUTS2	5	0
AVEN	0	0
AVIL	0	0
AVL9	0	0
AVP	1	0
AVPI1	0	0
AVPR1A	3	0
AVPR1B	2	0
AVPR2	3	0
AWAT1	0	0
AWAT2	0	0
AXIN1	0	0
AXIN2	0	0
AXL	2	0
AZGP1	1	0
AZI1	0	0
AZI2	0	0
AZIN1	0	0
AZU1	0	0
B2M	0	0
B3GALNT1	5	0
B3GALNT2	0	0
B3GALT1	0	0
B3GALT2	0	0
B3GALT4	1	0
B3GALT5	0	0
B3GALT6	0	0
B3GALTL	0	0
B3GAT1	0	0
B3GAT2	3	0
B3GAT3	0	0
B3GNT1	0	0
B3GNT2	0	0
B3GNT3	0	0
B3GNT4	1	0
B3GNT6	0	0
B3GNT7	2	0
B3GNT8	1	0
B3GNT9	3	0
B3GNTL1	1	0
B4GALNT1	6	0
B4GALNT2	2	0
B4GALNT3	2	0
B4GALNT4	3	0
B4GALT1	0	0
B4GALT2	0	0
B4GALT3	0	0
B4GALT4	1	0
B4GALT5	0	0
B4GALT6	0	0
B4GALT7	1	0
B9D1	0	0
B9D2	0	0
BAALC	1	0
BAAT	1	0
BACE1	0	0
BACE2	2	0
BACH1	1	0
BACH2	0	0
BAD	0	0
BAG2	0	0
BAG3	0	0
BAG4	0	0
BAG5	0	0
BAGE	0	0
BAGE2	0	0
BAGE4	0	0
BAGE5	0	0
BAHCC1	10	0
BAHD1	0	0
BAI1	6	0
BAI2	3	0
BAI3	2	0
BAIAP2	7	0
BAIAP2L1	1	0
BAIAP2L2	0	0
BAIAP3	3	0
BAK1	0	0
BAMBI	0	0
BANF1	0	0
BANF2	0	0
BANK1	0	0
BANP	1	0
BAP1	0	0
BARD1	0	0
BARHL1	1	0
BARHL2	4	0
BARX1	1	0
BARX2	4	0
BASE	1	0
BASP1	3	0
BAT1	2	0
BAT2	0	0
BAT2L1	0	0
BAT2L2	1	0
BAT3	0	0
BAT4	0	0
BAT5	2	0
BATF	0	1
BATF2	0	0
BATF3	0	0
BAX	0	0
BAZ1A	0	0
BAZ1B	0	0
BAZ2A	0	0
BAZ2B	0	0
BBC3	0	0
BBOX1	1	0
BBS1	0	0
BBS10	0	0
BBS12	0	0
BBS2	0	0
BBS4	0	0
BBS5	0	0
BBS7	0	0
BBS9	1	0
BBX	2	0
BCAM	0	0
BCAN	3	0
BCAP29	0	0
BCAP31	0	0
BCAR1	8	0
BCAR3	2	0
BCAR4	0	0
BCAS1	0	0
BCAS2	0	0
BCAS3	2	0
BCAS4	0	0
BCAT1	0	0
BCAT2	0	0
BCCIP	0	0
BCDIN3D	0	0
BCHE	0	0
BCKDHA	0	0
BCKDHB	0	0
BCKDK	0	0
BCL10	1	0
BCL11A	7	0
BCL11B	3	0
BCL2	0	0
BCL2A1	0	0
BCL2L1	0	0
BCL2L10	3	0
BCL2L11	0	0
BCL2L12	0	0
BCL2L13	0	0
BCL2L14	2	0
BCL2L15	0	0
BCL2L2	0	0
BCL3	0	0
BCL6	0	0
BCL6B	1	0
BCL7A	1	0
BCL7B	1	0
BCL7C	0	0
BCL8	0	0
BCL9	0	0
BCL9L	2	0
BCLAF1	1	0
BCMO1	0	0
BCO2	0	0
BCOR	4	0
BCORL1	0	0
BCR	0	0
BCS1L	0	0
BCYRN1	0	0
BDH1	3	0
BDH2	0	0
BDKRB1	1	0
BDKRB2	1	0
BDNF	17	0
BDNFOS	0	0
BDP1	0	0
BEAN	2	0
BECN1	0	0
BEGAIN	4	0
BEND2	0	0
BEND3	0	0
BEND4	2	0
BEND5	4	0
BEND6	2	0
BEND7	1	0
BEST1	1	0
BEST2	2	0
BEST3	1	0
BEST4	0	0
BET1	0	0
BET1L	0	0
BET3L	0	0
BEX1	1	0
BEX2	0	0
BEX4	1	0
BEX5	0	0
BEYLA	0	0
BFAR	0	0
BFSP1	0	0
BFSP2	3	0
BGLAP	0	0
BGN	1	0
BHLHA15	0	0
BHLHA9	1	0
BHLHB9	2	0
BHLHE22	1	0
BHLHE23	4	0
BHLHE40	1	0
BHLHE41	1	0
BHMT	2	0
BHMT2	2	0
BICC1	5	0
BICD1	1	0
BICD2	0	0
BID	0	0
BIK	2	0
BIN1	1	0
BIN2	0	0
BIN3	0	0
BIRC2	0	0
BIRC3	0	0
BIRC5	0	0
BIRC6	0	0
BIRC7	0	0
BIRC8	0	0
BIVM	0	0
BLCAP	2	1
BLK	0	0
BLM	0	0
BLMH	0	0
BLNK	0	0
BLOC1S1	1	0
BLOC1S2	0	0
BLOC1S3	0	0
BLVRA	0	0
BLVRB	0	0
BLZF1	0	0
BMF	0	0
BMI1	0	0
BMP1	1	0
BMP10	1	0
BMP15	0	0
BMP2	4	0
BMP2K	0	0
BMP3	4	0
BMP4	9	0
BMP5	0	0
BMP6	2	0
BMP7	12	0
BMP8A	2	0
BMP8B	3	0
BMPER	1	0
BMPR1A	0	0
BMPR1B	5	0
BMPR2	0	0
BMS1	0	0
BMS1P1	0	0
BMS1P4	0	0
BMS1P5	0	0
BMX	0	0
BNC1	8	0
BNC2	1	0
BNIP1	0	0
BNIP2	0	0
BNIP3	1	0
BNIP3L	0	0
BNIPL	0	0
BOC	1	0
BOD1	0	0
BOD1L	0	0
BOK	4	0
BOLA1	1	0
BOLA2	0	0
BOLA3	0	0
BOLL	1	0
BOP1	0	0
BPESC1	0	0
BPGM	0	0
BPHL	1	0
BPI	0	0
BPIL1	2	0
BPIL2	1	0
BPIL3	1	0
BPNT1	0	0
BPTF	0	0
BRAF	0	0
BRAP	0	0
BRCA1	0	0
BRCA2	0	0
BRCC3	0	0
BRD1	0	0
BRD2	1	0
BRD3	0	0
BRD4	0	0
BRD7	0	0
BRD8	0	0
BRD9	0	0
BRDT	2	0
BRE	0	0
BREA2	0	0
BRF1	1	0
BRF2	0	0
BRI3	0	0
BRI3BP	0	0
BRIP1	0	0
BRIX1	0	0
BRMS1	0	0
BRMS1L	0	0
BRP44	0	0
BRP44L	0	0
BRPF1	0	0
BRPF3	0	0
BRS3	0	0
BRSK1	0	0
BRSK2	6	0
BRUNOL4	28	0
BRUNOL5	6	0
BRUNOL6	2	0
BRWD1	0	0
BRWD3	0	0
BSCL2	0	0
BSDC1	0	0
BSG	0	0
BSN	4	0
BSND	1	0
BSPH1	0	0
BSPRY	0	0
BST1	0	0
BST2	0	0
BSX	5	0
BTAF1	0	0
BTBD1	0	0
BTBD10	0	0
BTBD11	3	0
BTBD12	0	0
BTBD16	1	0
BTBD17	3	0
BTBD18	0	0
BTBD19	1	0
BTBD2	0	0
BTBD3	6	0
BTBD6	0	0
BTBD7	1	0
BTBD8	0	0
BTBD9	1	0
BTC	3	0
BTD	0	0
BTF3	0	0
BTF3L1	0	0
BTF3L4	0	0
BTG1	0	0
BTG2	0	0
BTG3	0	0
BTG4	1	0
BTK	0	0
BTLA	0	0
BTN1A1	1	0
BTN2A1	0	0
BTN2A2	0	0
BTN2A3	0	0
BTN3A1	0	0
BTN3A2	0	0
BTN3A3	0	0
BTNL2	0	0
BTNL3	0	0
BTNL8	0	0
BTNL9	1	0
BTRC	1	0
BUB1	0	0
BUB1B	0	0
BUB3	0	0
BUD13	0	0
BUD31	0	0
BVES	0	0
BYSL	0	0
BZRAP1	0	0
BZW1	0	0
BZW2	0	0
C10orf10	0	0
C10orf104	0	0
C10orf105	1	0
C10orf107	1	0
C10orf108	0	0
C10orf11	8	0
C10orf110	0	0
C10orf111	1	0
C10orf113	0	0
C10orf114	0	0
C10orf116	1	0
C10orf118	0	0
C10orf119	0	0
C10orf12	0	0
C10orf120	1	0
C10orf122	1	0
C10orf125	1	0
C10orf128	0	0
C10orf129	0	0
C10orf131	0	0
C10orf137	0	0
C10orf140	1	0
C10orf18	2	0
C10orf2	0	0
C10orf25	0	0
C10orf26	1	0
C10orf27	0	0
C10orf28	1	0
C10orf32	0	0
C10orf35	0	0
C10orf4	0	0
C10orf40	0	0
C10orf41	6	0
C10orf46	0	0
C10orf47	2	0
C10orf50	0	0
C10orf53	3	0
C10orf54	0	0
C10orf55	0	0
C10orf57	0	0
C10orf58	1	0
C10orf62	0	0
C10orf67	4	0
C10orf68	0	0
C10orf71	1	0
C10orf72	3	0
C10orf75	0	0
C10orf76	0	0
C10orf78	0	0
C10orf79	0	0
C10orf81	0	0
C10orf82	3	0
C10orf84	0	0
C10orf88	0	0
C10orf90	2	0
C10orf91	0	0
C10orf93	4	0
C10orf95	0	0
C10orf96	0	0
C10orf99	0	0
C11orf1	0	0
C11orf10	0	0
C11orf16	0	0
C11orf17	1	0
C11orf2	0	0
C11orf20	1	0
C11orf21	0	0
C11orf24	0	0
C11orf30	0	0
C11orf31	0	0
C11orf34	0	0
C11orf35	1	0
C11orf36	1	0
C11orf40	0	0
C11orf41	2	0
C11orf42	0	0
C11orf45	0	0
C11orf46	0	0
C11orf48	0	0
C11orf49	0	0
C11orf51	0	0
C11orf52	0	0
C11orf53	3	0
C11orf54	0	0
C11orf57	0	0
C11orf58	0	0
C11orf60	0	0
C11orf61	0	0
C11orf63	0	0
C11orf64	1	0
C11orf65	0	0
C11orf66	1	0
C11orf67	0	0
C11orf68	0	0
C11orf70	1	0
C11orf71	0	0
C11orf73	0	0
C11orf74	1	0
C11orf75	0	0
C11orf80	0	0
C11orf82	0	0
C11orf83	0	0
C11orf84	0	0
C11orf85	1	0
C11orf86	3	0
C11orf87	5	0
C11orf88	1	0
C11orf9	2	0
C11orf90	2	0
C11orf91	0	0
C11orf92	4	0
C11orf93	3	0
C11orf94	0	0
C11orf95	1	0
C12orf10	0	0
C12orf11	0	0
C12orf12	0	0
C12orf23	0	0
C12orf24	0	0
C12orf26	0	0
C12orf27	0	0
C12orf29	1	0
C12orf32	0	0
C12orf34	0	0
C12orf35	0	0
C12orf36	0	0
C12orf39	1	0
C12orf4	0	0
C12orf40	0	0
C12orf41	0	0
C12orf42	0	0
C12orf43	0	0
C12orf44	0	0
C12orf45	0	0
C12orf47	1	0
C12orf48	0	0
C12orf49	0	0
C12orf5	0	0
C12orf50	0	0
C12orf51	1	0
C12orf52	0	0
C12orf53	2	0
C12orf54	0	0
C12orf56	4	0
C12orf57	0	0
C12orf59	0	0
C12orf60	0	0
C12orf61	0	0
C12orf62	0	0
C12orf63	0	0
C12orf65	0	0
C12orf66	0	0
C12orf67	0	0
C12orf68	0	0
C12orf69	0	0
C12orf70	0	0
C12orf71	1	0
C12orf72	0	0
C12orf73	0	0
C12orf74	0	0
C12orf75	0	0
C12orf76	0	0
C12orf77	0	0
C13orf1	0	0
C13orf15	0	0
C13orf16	0	0
C13orf18	1	0
C13orf23	0	0
C13orf26	3	0
C13orf27	0	0
C13orf28	0	0
C13orf29	0	0
C13orf30	0	0
C13orf31	0	0
C13orf33	2	0
C13orf34	0	0
C13orf35	1	0
C13orf36	4	0
C13orf37	0	0
C13orf38	0	0
C13orf39	0	0
C14orf1	0	0
C14orf101	0	0
C14orf102	0	0
C14orf104	0	0
C14orf105	0	0
C14orf106	0	0
C14orf109	0	0
C14orf115	4	0
C14orf118	0	0
C14orf119	0	0
C14orf126	0	0
C14orf129	0	0
C14orf132	3	0
C14orf133	0	0
C14orf135	0	0
C14orf138	0	0
C14orf139	0	0
C14orf142	0	0
C14orf143	0	0
C14orf145	0	0
C14orf147	0	0
C14orf148	0	0
C14orf149	0	0
C14orf153	0	0
C14orf156	0	0
C14orf159	0	0
C14orf162	3	0
C14orf165	0	0
C14orf166	0	0
C14orf166B	1	0
C14orf167	0	0
C14orf169	0	0
C14orf174	0	0
C14orf177	0	0
C14orf178	0	0
C14orf179	0	0
C14orf180	3	0
C14orf181	1	0
C14orf182	0	0
C14orf183	0	0
C14orf184	0	0
C14orf19	1	0
C14orf2	0	0
C14orf21	0	0
C14orf23	7	0
C14orf28	0	0
C14orf33	0	0
C14orf34	0	0
C14orf37	3	0
C14orf38	1	0
C14orf39	1	0
C14orf4	2	0
C14orf43	0	0
C14orf45	0	0
C14orf48	0	0
C14orf49	0	0
C14orf50	0	0
C14orf53	0	0
C14orf64	1	0
C14orf68	1	0
C14orf70	0	0
C14orf72	0	0
C14orf73	0	0
C14orf79	1	0
C14orf80	0	0
C14orf86	0	0
C14orf93	0	0
C15orf17	0	0
C15orf2	0	0
C15orf21	0	0
C15orf23	1	0
C15orf24	0	0
C15orf26	0	0
C15orf27	3	0
C15orf28	0	0
C15orf29	0	0
C15orf32	0	0
C15orf33	1	0
C15orf34	0	0
C15orf37	0	0
C15orf38	4	0
C15orf39	0	0
C15orf40	0	0
C15orf41	0	0
C15orf42	0	0
C15orf43	0	0
C15orf44	0	0
C15orf48	0	0
C15orf5	1	0
C15orf50	2	0
C15orf51	0	0
C15orf52	1	0
C15orf53	0	0
C15orf54	0	0
C15orf55	0	0
C15orf57	0	0
C15orf58	0	0
C15orf59	1	0
C15orf60	0	0
C15orf61	0	0
C15orf62	0	0
C16orf11	1	0
C16orf13	0	0
C16orf3	0	0
C16orf35	0	0
C16orf38	0	0
C16orf42	0	0
C16orf45	0	0
C16orf46	0	0
C16orf48	0	0
C16orf5	1	0
C16orf52	0	0
C16orf53	0	0
C16orf54	0	0
C16orf55	0	0
C16orf57	0	0
C16orf58	0	0
C16orf59	1	0
C16orf61	0	0
C16orf62	0	0
C16orf63	0	0
C16orf65	0	0
C16orf67	0	0
C16orf68	0	0
C16orf7	0	0
C16orf70	0	0
C16orf71	1	0
C16orf72	1	0
C16orf73	3	0
C16orf74	3	0
C16orf75	0	0
C16orf78	0	0
C16orf79	0	0
C16orf80	0	0
C16orf81	1	0
C16orf82	1	0
C16orf86	1	0
C16orf87	0	0
C16orf88	0	0
C16orf89	0	0
C16orf90	0	0
C16orf91	1	0
C16orf92	0	0
C16orf93	0	0
C17orf100	0	0
C17orf101	1	0
C17orf102	5	0
C17orf103	0	0
C17orf104	8	0
C17orf105	0	0
C17orf106	0	0
C17orf108	2	0
C17orf28	0	0
C17orf37	0	0
C17orf39	0	0
C17orf42	0	0
C17orf44	0	0
C17orf46	0	0
C17orf47	0	0
C17orf48	0	0
C17orf49	0	0
C17orf50	0	0
C17orf51	1	0
C17orf53	0	0
C17orf54	1	0
C17orf55	2	0
C17orf56	0	0
C17orf57	0	0
C17orf58	0	0
C17orf59	1	0
C17orf60	0	0
C17orf61	0	0
C17orf62	1	0
C17orf63	0	0
C17orf64	1	0
C17orf65	0	0
C17orf66	0	0
C17orf67	1	0
C17orf68	0	0
C17orf69	0	0
C17orf70	0	0
C17orf71	0	0
C17orf72	0	0
C17orf73	1	0
C17orf74	0	0
C17orf75	2	0
C17orf76	2	0
C17orf77	0	0
C17orf79	1	0
C17orf80	0	0
C17orf81	0	0
C17orf82	3	0
C17orf85	0	0
C17orf86	0	0
C17orf87	0	0
C17orf88	1	0
[truncated: 18,574 more rows]
