# Supplementary material for: Environmental Factor Index (EFI): A Novel Approach to Measure the Strength of Environmental Influence on DNA Methylation in Identical Twins
Source: Epigenomes. 2024 Nov 21;8(4):44. doi: 10.3390/epigenomes8040044 (PMC11587003; doi:10.3390/epigenomes8040044)
Supplement: Supplementary file 1 [file epigenomes-08-00044-s001.zip › EFI.xlsx]

## Sheet: Sheet1
probe ID	Gene symbol	Environmental Factor Index	q-value	p-value
cg00000029	RBL2	1.65363	0.0425758	0.0759649
cg00000108	C3orf35	1.19516	0.345979	0.617305
cg00000109	FNDC3B	0.963887	0.523759	0.934506
cg00000165		1.30694	0.170917	0.304955
cg00000236	VDAC3	0.930033	0.223903	0.399494
cg00000289	ACTN1	1.37444	0.278576	0.497043
cg00000292	ATP2A1	1.06744	0.374216	0.667687
cg00000321	SFRP1	1.20034	0.137796	0.245859
cg00000363		1.29056	0.0938589	0.167468
cg00000622	NIPA2	0.719892	0.00501801	0.00895433
cg00000658	MAN1B1	1.05719	0.392014	0.699442
cg00000714	TSEN34	1.07139	0.377454	0.673463
cg00000721	LRRC16A	1.25982	0.234855	0.419037
cg00000734	CNBP	1.1822	0.252607	0.450708
cg00000769	DDX55	0.977207	0.549228	0.979948
cg00000807	KLHL29	1.50823	0.0114647	0.0204556
cg00000884	TLR2	1.24956	0.154279	0.275269
cg00000905	FAM81A	1.13396	0.259755	0.463462
cg00000924	KCNQ1	1.03035	0.378	0.674438
cg00000948		1.06672	0.45675	0.814946
cg00000957	NPHP4	1.20691	0.315877	0.563596
cg00001099	PSKH2	1.32948	0.130738	0.233267
cg00001245	MRPS25	0.873104	0.191854	0.342311
cg00001249		1.50818	0.0132168	0.0235826
cg00001261		1.34065	0.252391	0.450326
cg00001269		1.04015	0.336373	0.600167
cg00001349	MAEL	1.27458	0.22515	0.401719
cg00001364	PROX1	0.801561	0.190994	0.340776
cg00001446	ELOVL1	1.08246	0.282073	0.503284
cg00001510	LILRA6	1.39859	0.0438188	0.0781835
cg00001534	FAF1	0.799217	0.205109	0.365961
cg00001582	LOC283050	1.09077	0.299333	0.534078
cg00001583	NR5A2	1.88234	0.000652033	0.00116338
cg00001593		1.30524	0.0205048	0.0365852
cg00001594	ROCK2	0.94819	0.45428	0.810542
cg00001687	CDK10	1.04287	0.345437	0.616339
cg00001747		1.9374	0.000131716	0.000235011
cg00001791	TMEM182	1.16479	0.199953	0.356763
cg00001793	ETV6	1.00855	0.477761	0.85244
cg00001809		1.6233	0.0132215	0.0235902
cg00001854	DNAJA2	1.30064	0.0328339	0.0585866
cg00001874	ATOH7	1.43066	0.249066	0.444392
cg00001930		1.17261	0.269494	0.480841
cg00002028	PINK1	0.809041	0.11502	0.205221
cg00002033	LRFN1	1.92543	0.00203278	0.00362713
cg00002080	RWDD2B	1.25775	0.11743	0.209522
cg00002116	MRPL12	1.18863	0.511833	0.913229
cg00002145	COL6A3	1.02227	0.249609	0.445364
cg00002190		0.91719	0.479372	0.855309
cg00002224	C8orf31	2.04761	0.0155858	0.0278094
cg00002236	RTTN	1.53027	0.064207	0.11456
cg00002406	CD2BP2	1.11307	0.353981	0.631587
cg00002426	SLMAP	0.917815	0.305084	0.54434
cg00002449		1.06627	0.52528	0.937221
cg00002464	NOV	1.15341	0.226943	0.404918
cg00002473	CXCR2	1.34572	0.213781	0.381434
cg00002490	MXD4	1.29404	0.161321	0.287834
cg00002531	SND1	1.01261	0.393354	0.701833
cg00002591	MUSTN1	1.08005	0.444384	0.792883
cg00002593	TAS1R3	1.01543	0.516254	0.921119
cg00002597	ITGAD	1.15001	0.211729	0.377772
cg00002646	S100A5	0.917736	0.453453	0.809066
cg00002660	SMARCC2	0.624695	0.544332	0.971212
cg00002719	C1orf114	1.22952	0.326112	0.581858
cg00002749	TMEM49	0.972375	0.386524	0.689647
cg00002769		1.07206	0.336034	0.599562
cg00002808	C1orf65	0.821602	0.27534	0.491269
cg00002809	DNAH17	1.24243	0.224732	0.400976
cg00002810	DAB1	1.41403	0.0383398	0.0684077
cg00002837		1.09318	0.289555	0.516633
cg00002930	NFKBIL1	0.942152	0.498799	0.88997
cg00003014	BDH1	1.33249	0.275618	0.491765
cg00003091	SLBP	1.00965	0.372336	0.664333
cg00003173	CHCHD4	0.628852	0.348965	0.622635
cg00003181		0.966945	0.51215	0.913793
cg00003187	RERE	0.910612	0.420552	0.750363
cg00003202	RFX5	1.01832	0.472547	0.843131
cg00003287	TNNT2	1.42484	0.00530112	0.0094584
cg00003298	LHX5	2.0087	0.000903896	0.00161276
cg00003305		1.18199	0.255192	0.455321
cg00003345	CASZ1	1.67431	0.0185069	0.0330206
cg00003513	CASZ1	1.05359	0.542453	0.96786
cg00003529	C3orf16	1.15112	0.156388	0.279031
cg00003578		1.78259	0.00432474	0.00771632
cg00003625	WFIKKN2	1.68759	0.00204742	0.00365307
cg00003722		0.945538	0.517151	0.922719
cg00003784	CCDC45	1.05166	0.430882	0.768794
cg00003818	OCEL1	1.27634	0.0688056	0.122765
cg00003858	RNF220	1.43055	0.0138746	0.0247555
cg00003900		1.31641	0.197963	0.353211
cg00003965	RETNLB	1.07333	0.343137	0.612235
cg00003969		1.04602	0.367296	0.65534
cg00003994	MEOX2	1.30453	0.133206	0.237669
cg00004055	CKLF	1.22993	0.185963	0.331801
cg00004061		1.14261	0.106904	0.190741
cg00004067	TRANK1	1.09153	0.25307	0.451535
cg00004072	ZFP36	1.12554	0.290478	0.518279
cg00004073	AGAP1	1.03011	0.250895	0.447654
cg00004082	SLC2A9	1.37896	0.149578	0.266881
cg00004089	MXRA7	1.46704	0.00114343	0.00204014
cg00004105	LOXL4	1.14801	0.325986	0.581632
cg00004121		1.36959	0.209536	0.37386
cg00004192	P2RX6P	1.54041	0.00312369	0.00557337
cg00004207	SFRS7	0.887819	0.472345	0.842771
cg00004209		0.983354	0.491633	0.877185
cg00004219	EP400	1.11143	0.537782	0.959526
cg00004257	CSMD2	1.22441	0.0945017	0.168613
cg00004421	EIF4A1	1.27291	0.284719	0.508004
cg00004429	EHMT1	1.11164	0.377843	0.674158
cg00004533	AGPAT3	1.03585	0.547688	0.977201
cg00004562	CDSN	1.0728	0.456234	0.814025
cg00004608		1.51043	0.0296218	0.052854
cg00004667	ZBTB17	0.679171	0.0442305	0.0789184
cg00004700	FHL2	1.2171	0.363638	0.648813
cg00004771		0.753816	0.233742	0.417052
cg00004773		1.54566	0.0552053	0.0984998
cg00004775		1.13132	0.351066	0.626382
cg00004806	AGPAT4	0.841608	0.217156	0.38746
cg00004818	AGA	1.14865	0.333136	0.594393
cg00004859		1.20787	0.133858	0.238833
cg00004883	LDHD	1.01664	0.55844	0.996386
cg00004939	C14orf181	0.970845	0.54787	0.977527
cg00004963	LOC729176	1.62299	0.0667292	0.119062
cg00004979	SH2B3	1.10499	0.269384	0.480642
cg00004996	MTMR7	1.53571	0.00282561	0.0050419
cg00005010	MT1F	1.07554	0.314107	0.560441
cg00005040	RSPO3	1.22803	0.144061	0.257038
cg00005072	ANKRD11	1.16262	0.368006	0.656611
cg00005083	TDRD6	1.22018	0.119415	0.213064
cg00005112	WWP2	1.00051	0.415637	0.741593
cg00005164	GRAMD1A	0.889695	0.269309	0.480509
cg00005166	OR1F2P	0.970516	0.39585	0.706289
cg00005215	SERPINB12	1.11149	0.367771	0.656186
cg00005297	DOK7	1.25866	0.108638	0.193835
cg00005306	SRCAP	0.857654	0.324889	0.579685
cg00005390	AMDHD2	1.33051	0.154832	0.276259
cg00005437	DRG2	1.26609	0.0893023	0.159336
cg00005541		1.01523	0.486171	0.86744
cg00005543	TCTE3	1.52242	0.363939	0.649352
cg00005617	EFNB1	1.12961	0.291577	0.520239
cg00005619	FAM180B	0.965715	0.549123	0.979763
cg00005622		1.11579	0.296778	0.52952
cg00005740		0.976953	0.482265	0.86047
cg00005817	MTHFD2L	1.39352	0.0981696	0.175159
cg00005847	HOXD3	1.39323	0.0685586	0.122324
cg00005849		1.21201	0.0587456	0.104816
cg00005861		1.40944	0.125076	0.223164
cg00006032	GPHN	1.54306	0.0529638	0.0945023
cg00006081	HMX2	1.32534	0.103849	0.18529
cg00006090	PMFBP1	2.0473	0.013413	0.0239326
cg00006122	C12orf44	1.05312	0.489982	0.87424
cg00006198	TDRD10	1.08865	0.384529	0.686087
cg00006243	OTOF	1.16278	0.379324	0.676802
cg00006397	NHLH1	1.35057	0.0157179	0.0280449
cg00006414	ZNF425	1.03782	0.39788	0.709908
cg00006459		1.3251	0.422276	0.753439
cg00006626	NUP210L	1.09135	0.37426	0.667768
cg00006787		1.23454	0.193921	0.345999
cg00006815	IL1RAPL2	0.754027	0.231671	0.413354
cg00006867	LOC283761	1.40925	0.0166378	0.0296856
cg00006884	CCDC126	1.16158	0.341555	0.609414
cg00006948		1.64459	0.19012	0.339219
cg00007032	MTUS2	1.18248	0.362132	0.646126
cg00007036	ZNF362	0.954069	0.460933	0.822412
cg00007064	LHX6	0.914594	0.30257	0.539854
cg00007076	RRS1	1.34664	0.152581	0.272239
cg00007215		1.22223	0.260386	0.464591
cg00007221	PTPRF	0.956391	0.479848	0.856158
cg00007226	PACS2	1.09827	0.453595	0.809317
cg00007239	C4orf39	1.00119	0.53505	0.954651
cg00007269	ZNF77	1.2331	0.289484	0.516506
cg00007300	LRRC16B	0.990465	0.353629	0.630954
cg00007324	ZBTB7A	0.873798	0.315552	0.563017
cg00007326	CACNA1A	1.15672	0.302668	0.540035
cg00007420	C6orf168	1.36561	0.0491111	0.0876253
cg00007426		0.955823	0.443511	0.791325
cg00007466	ZNF358	1.14427	0.183633	0.327646
cg00007540		0.955035	0.457643	0.81654
cg00007644	SLC6A5	1.23198	0.163654	0.291996
cg00007675	LOC728024	1.29134	0.163971	0.292562
cg00007800		1.07462	0.494046	0.881492
cg00007810		1.2655	0.293498	0.523667
cg00007898	DSTYK	1.00542	0.521233	0.930001
cg00007981	PANX1	1.27123	0.39741	0.709069
cg00007987	ZNF581	1.20644	0.469493	0.837682
cg00008004		1.09501	0.467048	0.833322
cg00008033	ZNF613	1.81101	0.00498633	0.00889782
cg00008036	FAM163A	1.46853	0.0576122	0.102795
cg00008188	C14orf181	1.08078	0.444785	0.793599
cg00008345	PDE6D	1.07618	0.450684	0.804122
cg00008387	TMEM188	1.04667	0.389963	0.695783
cg00008446	NTRK1	1.20593	0.201832	0.360114
cg00008452	APAF1	1.24303	0.256777	0.458151
cg00008488		1.29291	0.183784	0.327912
cg00008493	COX8C	0.977783	0.324811	0.579544
cg00008544	GFPT2	1.31279	0.153587	0.274033
cg00008564		1.22934	0.115909	0.206808
cg00008612	DIAPH3	1.67948	0.251362	0.448486
cg00008621	HIF1A	0.818476	0.101301	0.180745
cg00008629	ROD1	1.11608	0.318271	0.56787
cg00008647	FAIM3	1.381	0.00403915	0.00720676
cg00008665	C3orf39	1.34322	0.188765	0.3368
cg00008671	FAM190B	1.29438	0.181069	0.323069
cg00008695		1.25534	0.114976	0.205147
cg00008713	IMPA2	1.07618	0.316119	0.564037
cg00008737	LRRC4B	1.15587	0.211737	0.377787
cg00008800		0.965484	0.45356	0.809255
cg00008810	DMRTB1	1.10933	0.483048	0.861868
cg00008819	C4orf44	0.916283	0.251214	0.448224
cg00008823	NRD1	1.48185	0.372021	0.663773
cg00008839	OAZ1	0.730158	0.0386412	0.0689447
cg00008932	RPS4X	1.3049	0.12472	0.22253
cg00008945	HMGN5	0.979984	0.338239	0.603498
cg00008971	MMACHC	1.1254	0.328131	0.585463
cg00009001	MIR1178	1.5058	0.0924317	0.164919
cg00009038		1.49139	0.0257475	0.0459394
cg00009053	SYT7	1.55017	0.0383831	0.0684868
cg00009088	VPS37C	1.02389	0.541052	0.96536
cg00009167	KIAA1324	1.17881	0.253357	0.452046
cg00009196	RIN2	1.29132	0.124763	0.222609
cg00009214	DERA	1.20107	0.131074	0.233866
cg00009292		1.3408	0.0240845	0.0429722
cg00009293	AEBP1	1.30183	0.0714864	0.127548
cg00009306		1.14277	0.166533	0.297133
cg00009349		1.11375	0.348066	0.621031
cg00009364	PELI2	1.2226	0.164804	0.294048
cg00009407	TTC8	1.11321	0.36195	0.645804
cg00009412	DDX18	1.26735	0.251775	0.449224
cg00009421	ABCG5	1.29139	0.133474	0.238147
cg00009436		1.13521	0.435832	0.777623
cg00009523	SNTG2	1.53865	0.059024	0.105312
cg00009553	CDH8	1.03008	0.402382	0.717942
cg00009750	CDK15	1.11943	0.54703	0.976026
cg00009796		1.21822	0.161533	0.288213
cg00009834		0.997999	0.540556	0.964476
cg00009871	LOC121952	1.08024	0.21941	0.391478
cg00009916	AK3L1	1.02134	0.455169	0.812125
cg00009922	COL4A1	1.12036	0.24757	0.441721
cg00009927		1.18131	0.12084	0.215606
cg00009944		1.22113	0.144943	0.258612
cg00009970	MEX3C	1.19467	0.347049	0.619215
cg00010046	MGC23284	1.14806	0.343354	0.612623
cg00010078	SH3RF3	0.97679	0.47136	0.841013
cg00010108		1.08552	0.535577	0.955592
cg00010168	MMS19	1.15566	0.280375	0.500254
cg00010242	TSHR	1.09774	0.319584	0.57021
cg00010266	MFSD3	1.11482	0.352032	0.628104
cg00010445	RFX1	1.39202	0.0940068	0.16773
cg00010654	HECTD3	1.15139	0.256704	0.458021
cg00010659	TMEM14C	1.16967	0.300956	0.536974
cg00010672		1.01115	0.459999	0.820743
cg00010742	BARHL2	1.25118	0.198955	0.354982
cg00010789	NCL	1.07589	0.552031	0.98495
cg00010853	KIAA1949	1.04555	0.397204	0.708703
cg00010890		0.881746	0.325983	0.58163
cg00010932	METTL5	1.27376	0.135872	0.242426
cg00010946	SHOX2	1.38606	0.0869763	0.155188
cg00010947	HELQ	1.0644	0.508837	0.907881
cg00010954		1.57192	0.0544917	0.0972259
cg00010992	TIGD2	1.05377	0.357354	0.637605
cg00011122	C16orf75	0.99119	0.49325	0.880072
cg00011200	EBP	0.880474	0.214725	0.383118
cg00011203		1.11161	0.28946	0.516462
cg00011225	WNT6	1.25249	0.059526	0.106208
cg00011239		0.938308	0.460044	0.820823
cg00011247	YTHDF3	1.15784	0.499648	0.891486
cg00011284	RBL2	1.17271	0.143899	0.256752
cg00011346	ERBB4	1.75055	0.00228969	0.00408533
cg00011350	MLL2	0.983629	0.487311	0.869475
cg00011459	TMEM186	1.74657	0.0839362	0.149761
cg00011460	RBM47	1.13949	0.207265	0.369808
cg00011482	PAX9	1.38896	0.134094	0.239253
cg00011513	LCE5A	1.28498	0.0425475	0.0759145
cg00011564	NLRC3	0.977358	0.531169	0.947731
cg00011578	PPP5C	1.18692	0.292733	0.522308
cg00011605		1.11299	0.302484	0.539701
cg00011616		1.24263	0.384315	0.685706
cg00011717		0.783605	0.182925	0.326379
cg00011740		1.50466	0.0451763	0.0806057
cg00011754	GRIP2	0.937093	0.296515	0.529051
cg00011856	IGFBP5	1.38123	0.0840559	0.149975
cg00011861		1.091	0.310165	0.553406
cg00011891	UBL4A	0.870746	0.0907139	0.161854
cg00011924	RNF222	1.33533	0.0624657	0.111453
cg00011994	FLOT1	1.22835	0.441046	0.786928
cg00012036	H3F3B	1.15422	0.335125	0.59794
cg00012123	TPPP	1.66162	0.0471416	0.0841113
cg00012126		1.01784	0.475293	0.848031
cg00012148	TINAG	1.28654	0.0581448	0.103743
cg00012194	PLXNB2	1.34762	0.0303114	0.0540825
cg00012199	ANG	1.0988	0.540561	0.964484
cg00012203	ARPC2	1.2332	0.514645	0.918244
cg00012238	CABYR	1.55411	0.00514638	0.0091838
cg00012317	FCGR1C	1.08236	0.407027	0.726229
cg00012343	DTNBP1	0.914769	0.393008	0.701219
cg00012362	S100A13	2.16344	0.00804871	0.0143615
cg00012386	JMJD4	0.901935	0.369085	0.658532
cg00012395		1.57622	0.134015	0.239113
cg00012397	KCNC1	3.34461	9.81281e-07	1.75551e-06
cg00012469		1.11403	0.38263	0.682702
cg00012522	ARRDC4	1.51382	0.000706306	0.00126021
cg00012529	GALNT9	0.914435	0.450107	0.803094
cg00012576	GPC6	1.38985	0.0357055	0.0637067
cg00012638	KCNK17	1.07467	0.278933	0.497681
cg00012692	GJB6	1.08277	0.293694	0.524018
cg00012698	AVEN	0.964158	0.484847	0.865077
cg00012701		1.94521	0.000851898	0.00152023
cg00012762	SLC9A3R1	0.892702	0.428359	0.764293
cg00012792	MUTED	1.05719	0.453568	0.809268
cg00012920	FBF1	0.843179	0.440216	0.785449
cg00012960		1.03794	0.461337	0.823132
cg00012992	PRKCH	1.0926	0.393366	0.701855
cg00013006	OR52B4	1.08217	0.249066	0.444392
cg00013015		0.858947	0.260783	0.465295
cg00013196	DCAF4L2	0.906256	0.406692	0.725633
cg00013301		1.00945	0.416802	0.743669
cg00013349	ST6GALNAC3	1.30462	0.151756	0.270768
cg00013369		1.1945	0.0931198	0.166147
cg00013374	TRIM56	0.983283	0.361866	0.645652
cg00013409	EPHA10	0.939662	0.421835	0.75265
cg00013410	MED13	0.893856	0.139885	0.249587
cg00013441	CCDC62	1.0686	0.55889	0.997188
cg00013451	STC1	1.25253	0.140636	0.250927
cg00013475	DYSF	2.00846	0.00123775	0.00220926
cg00013540	GTF2IRD2B	0.80259	0.421718	0.752447
cg00013543	TNXB	1.99574	0.0652767	0.116469
cg00013569	RAB40B	1.29172	0.237077	0.423001
cg00013618		1.30646	0.205543	0.366735
cg00013660		1.34996	0.0238967	0.0426372
cg00013733	DAZAP1	0.98355	0.500165	0.892408
cg00013804	ASAP2	1.36921	0.0163987	0.0292602
cg00013809	PTPRN2	1.14576	0.277	0.494234
cg00013899	CACHD1	0.919655	0.551287	0.983626
cg00013993	ARHGEF18	1.09246	0.226834	0.404725
cg00014085	ELMOD3	0.508872	0.0632424	0.112839
cg00014104	MAPK1	1.1406	0.23248	0.4148
cg00014112	GYPC	0.57479	0.147457	0.263101
cg00014118	KIAA1751	1.06303	0.265661	0.473999
cg00014152	WDR13	1.02731	0.547494	0.976853
cg00014168	ESPN	1.39325	0.101707	0.181468
cg00014194	OLFM1	1.08283	0.450326	0.803483
cg00014203	KDM6B	0.973144	0.491937	0.877728
cg00014260	T-SP1	1.26858	0.145158	0.258995
cg00014272	SPPL2B	1.1533	0.294395	0.525267
cg00014285		1.25075	0.186427	0.332628
cg00014289		1.0914	0.41962	0.748698
cg00014301	TSSC1	0.926712	0.304771	0.543782
cg00014333		1.57165	0.010817	0.0193008
cg00014377		0.999816	0.447457	0.798368
cg00014445	PTPRF	1.43962	0.110512	0.197178
cg00014484		1.89223	0.140866	0.251336
cg00014561	NUP93	1.15487	0.331814	0.592033
cg00014638	MARCH5	1.38839	0.0539166	0.0961996
cg00014665		0.990828	0.503915	0.8991
cg00014667		1.05238	0.381082	0.679937
cg00014733	AP1B1	1.10765	0.365286	0.651753
cg00014748		1.07647	0.213144	0.380297
cg00014752	KIF3A	1.20026	0.203483	0.363062
cg00014754	PSCA	1.45235	0.0128179	0.0228701
cg00014786		1.63557	0.0723317	0.129056
cg00014806	GADD45B	1.14707	0.340681	0.607854
cg00014830		1.09862	0.342472	0.611049
cg00014837	ACRBP	0.9428	0.51949	0.92689
cg00014900	DPH2	0.86674	0.140329	0.250379
cg00014986	ANAPC11	0.856424	0.315494	0.562914
cg00014996	USP14	0.75351	0.318064	0.5675
cg00014998	HOXD4	1.23907	0.0900466	0.160664
cg00015024	CCNJ	1.28788	0.183248	0.326957
cg00015058		1.60374	0.00516389	0.00921355
cg00015121	THTPA	1.2247	0.107147	0.191177
cg00015261		1.49334	0.0219124	0.039098
cg00015286		0.903376	0.391964	0.699355
cg00015319	FLJ12825	1.19258	0.172164	0.30718
cg00015340		1.30576	0.319065	0.569284
cg00015343	TSPAN18	1.30171	0.0435166	0.0776458
cg00015373		1.02793	0.306713	0.547247
cg00015530	PARP10	1.13769	0.200925	0.358496
cg00015572	GPX6	0.952166	0.517516	0.923366
cg00015603	MYEOV2	0.914139	0.359156	0.640818
cg00015639	NRL	0.985474	0.427509	0.762777
cg00015699		0.817088	0.182689	0.325959
cg00015770	QRFPR	1.38158	0.164397	0.293321
cg00015930		0.973228	0.470714	0.839861
cg00016066	TCF12	1.04191	0.391431	0.698405
cg00016127	OR8U8	1.34554	0.0846692	0.151071
cg00016156	NPM1	1.03454	0.431686	0.770226
cg00016223	STK38	1.09717	0.541518	0.966192
cg00016238		1.15039	0.40434	0.721434
cg00016255	AARSD1	1.32732	0.087329	0.155815
cg00016324	ARHGAP15	1.13306	0.136573	0.243677
cg00016360	DNAH11	1.5921	0.186427	0.33263
cg00016406	KIF26A	1.00623	0.541012	0.965288
cg00016439	ST8SIA3	1.49404	0.00310457	0.00553926
cg00016481	ZFHX4	0.88005	0.327773	0.584821
cg00016498	RAB5C	1.17479	0.309719	0.55261
cg00016522	MTM1	1.11491	0.553942	0.988358
cg00016593	SLFNL1	0.979469	0.519878	0.92758
cg00016618	CRAMP1L	0.936423	0.147608	0.263366
cg00016718	MUT	1.05673	0.292141	0.521248
cg00016783	KIDINS220	0.881239	0.183501	0.327409
cg00016802	CAGE1	0.895391	0.451475	0.805535
cg00016814	CNTNAP2	1.30817	0.0395865	0.0706313
cg00016841	SLC5A2	1.29286	0.148222	0.264462
cg00016892	C19orf69	1.29683	0.0962498	0.171733
cg00016913	PIPOX	1.18087	0.190288	0.339517
cg00016934	BCOR	1.40751	0.105286	0.187855
cg00016968	RHOC	1.54764	0.0237845	0.0424369
cg00016996	RER1	1.3228	0.109528	0.195423
cg00017002	PGBD1	1.14349	0.239213	0.426811
cg00017033	C14orf135	1.11978	0.278748	0.49735
cg00017059	SRBD1	1.49487	0.25704	0.458617
cg00017062		1.05285	0.502187	0.896016
cg00017121	THRA	0.974978	0.323313	0.576865
cg00017157		0.943269	0.507702	0.905855
cg00017188	WIPF2	1.04692	0.507775	0.905989
cg00017203	PLEC1	1.07343	0.396247	0.706996
cg00017221		1.70972	0.00114696	0.00204643
cg00017271	BIRC5	1.03129	0.32821	0.585603
cg00017362		1.00522	0.474782	0.847121
cg00017363		1.08398	0.397348	0.708961
cg00017429		1.05757	0.382151	0.681846
cg00017437		1.74903	0.000295031	0.000526526
cg00017441	MAST3	2.03222	0.423897	0.756328
cg00017461	OSM	0.905898	0.194582	0.347178
cg00017475	ABO	1.03108	0.552963	0.986618
cg00017489	DPP6	1.20317	0.212989	0.380024
cg00017546	MED18	0.960684	0.480019	0.856463
cg00017601	PTK2B	1.11414	0.348156	0.621197
cg00017639	SLC28A1	1.3481	0.0251645	0.0448995
cg00017826		0.847593	0.232675	0.415145
cg00017842		1.15418	0.072593	0.129523
cg00017931	ZDHHC14	1.23978	0.324785	0.579493
cg00017970	GRRP1	1.26165	0.148354	0.264697
cg00018010	CYTSB	1.19661	0.179035	0.319441
cg00018024	NKX6-2	1.3602	0.166478	0.297035
cg00018044	ESCO1	1.0604	0.550542	0.982296
cg00018103		0.87793	0.249875	0.445835
cg00018128	TBR1	1.43602	0.010481	0.0187014
cg00018181	SH2B2	1.06415	0.36401	0.649478
cg00018184	S100A3	1.34511	0.117707	0.210016
cg00018198	CEP68	1.06024	0.343019	0.612024
cg00018204	GABRE	1.44269	0.139451	0.248815
cg00018229	TTC13	0.977867	0.52803	0.942126
cg00018261	ZCCHC12	0.902174	0.194476	0.34699
cg00018524	SEPT10	1.1145	0.210343	0.375299
cg00018539	IQCE	0.77641	0.146835	0.261986
cg00018557	HEXIM2	1.01108	0.510397	0.910665
cg00018606	CRYGD	1.28065	0.148261	0.264532
cg00018696	CSMD1	1.25584	0.398512	0.711037
cg00018739	ZNF664	1.20756	0.3235	0.577199
cg00018828	CACNA1H	1.84587	0.00779388	0.013906
cg00018845		1.67619	0.00307032	0.00547816
cg00018850		1.47105	0.00817415	0.0145846
cg00018866	FAM170B	1.20971	0.309196	0.551676
cg00018896	PABPC3	1.24773	0.126647	0.225967
cg00019076	KIAA0182	1.04715	0.463298	0.826629
cg00019082	SLC6A1	1.88971	0.140982	0.251544
cg00019085	DYNLL1	0.907767	0.371643	0.663095
cg00019093	UBL3	0.921252	0.510696	0.911198
cg00019118	GALNT9	1.36586	0.268122	0.478393
cg00019137	LTBP4	1.19761	0.3637	0.648926
cg00019151	SLC9A11	1.01732	0.495316	0.883757
cg00019196	SIAH3	1.45124	0.0197829	0.035298
cg00019275	ZNF599	1.33809	0.0635155	0.113327
cg00019301	NUDT6	1.20681	0.178242	0.318026
cg00019308		1.10428	0.337842	0.602788
cg00019366		1.03698	0.546938	0.975861
cg00019377	SPTBN4	1.0832	0.336371	0.600163
cg00019458	PER3	0.964996	0.501995	0.895676
cg00019463	RNF111	0.945103	0.352206	0.628419
cg00019495	HOPX	1.37886	0.0877575	0.15658
cg00019511	DLK1	0.98186	0.535516	0.955483
cg00019576	ZFP41	1.0809	0.395827	0.706247
cg00019654		1.23155	0.213468	0.380876
cg00019678	C12orf34	1.29627	0.19072	0.340288
cg00019759		1.40226	0.0645287	0.115135
cg00019778	IGF2R	1.16185	0.228072	0.406932
cg00019809	RPRD1A	1.0774	0.549033	0.979601
cg00019826		0.981485	0.366516	0.653948
cg00019838	A2BP1	1.2217	0.050003	0.0892167
cg00019841	MAPK4	1.37785	0.0699185	0.124751
cg00019877	LOC169834	1.32348	0.0952258	0.169907
cg00019880	PCTP	1.06691	0.274938	0.490551
cg00019997	NRCAM	1.57293	0.103852	0.185296
cg00020052	CNRIP1	1.37401	0.0572968	0.102231
cg00020175	LARP6	1.08544	0.416423	0.742993
cg00020191	SYT1	0.921008	0.435245	0.776577
cg00020297	FAM8A1	0.869887	0.251837	0.449336
cg00020340	UNC84A	1.03831	0.449328	0.801703
cg00020348	OR6V1	1.23076	0.0994501	0.177442
cg00020352	RPF2	0.686924	0.0413676	0.0738126
cg00020390	TRIM56	1.05937	0.493003	0.879629
cg00020405	SFRS12	0.957625	0.543403	0.969555
cg00020419	CRIP3	1.30526	0.0395174	0.0705081
cg00020446		1.06142	0.466164	0.831743
cg00020474		1.47182	0.0224439	0.040045
cg00020533	TULP1	1.27654	0.124745	0.222574
cg00020622		0.908061	0.26212	0.467681
cg00020649	OCA2	1.32985	0.0280331	0.050019
cg00020720	SPATA1	1.06642	0.431453	0.769811
cg00020778	MYO1H	1.87793	0.467122	0.833451
cg00020794	FAM38A	1.16856	0.211737	0.377788
cg00020799	PLXNC1	0.982575	0.478321	0.85344
cg00020991	CBR4	1.61892	0.000327521	0.000584372
cg00021028	RRP1	1.26509	0.35702	0.637006
cg00021030	FLOT2	1.17718	0.163018	0.290861
cg00021044		0.973216	0.534448	0.953577
cg00021108	RIN3	0.891275	0.431532	0.769951
cg00021123	CROCCL1	0.910439	0.257304	0.459089
cg00021128	SPAG7	1.21884	0.49914	0.890584
cg00021152	PNMA2	1.12234	0.161144	0.287519
cg00021166	PPFIBP1	1.04918	0.326241	0.582088
cg00021237	MYBL1	1.32151	0.085649	0.152819
cg00021242	FAM189A1	1.4754	0.170532	0.304268
cg00021256	FEV	1.1329	0.229919	0.410227
cg00021275		0.99745	0.469859	0.838337
cg00021325		1.03263	0.426014	0.760106
cg00021476	KIAA0182	1.68651	0.0269554	0.0480946
cg00021513		1.19013	0.246105	0.439108
cg00021527	TAF15	1.09927	0.425066	0.758414
cg00021532	TFAP4	1.19907	0.324169	0.578392
cg00021539	TMEM217	1.09746	0.286618	0.511392
cg00021540	SCARNA16	1.11973	0.3034	0.541334
cg00021550		1.26419	0.183715	0.32779
cg00021558		1.35225	0.0802066	0.143107
cg00021576		1.26849	0.394561	0.703987
cg00021600	NECAB2	1.70001	0.00406839	0.00725894
cg00021762		0.9998	0.551873	0.984667
cg00021783	UBR1	1.06877	0.399372	0.712571
cg00021786	FTHL17	1.06846	0.269433	0.48073
cg00021855	PYCRL	1.21908	0.132574	0.236547
cg00021933		0.963145	0.42397	0.756459
cg00021944	GBF1	1.05811	0.370554	0.661153
cg00021945	ZNF613	1.26989	0.21466	0.383002
cg00021978	DPYS	1.50061	0.094228	0.168124
cg00022024	CAMSAP1	1.7397	0.0769767	0.137347
cg00022054		1.63116	0.00138639	0.0024737
cg00022076	PLA2G15	1.09715	0.31673	0.565118
cg00022101	DOCK1	0.926352	0.511988	0.913502
cg00022138	SFRS6	0.864502	0.362782	0.647285
cg00022145		1.07121	0.348085	0.621063
cg00022235	SNN	1.05346	0.318941	0.569064
cg00022259	GOLGA3	1.15223	0.294025	0.524613
cg00022262		1.20034	0.0818149	0.145977
cg00022308	CCDC121	0.984952	0.4474	0.798263
cg00022492	GCHFR	1.25274	0.140455	0.250604
cg00022558	FGF4	1.43645	0.0275673	0.0491874
cg00022594	AKAP8L	0.888316	0.299086	0.533638
cg00022606	TBC1D20	0.91056	0.545091	0.972569
cg00022633	CDK8	1.10936	0.245102	0.437319
cg00022642	GNPAT	1.10075	0.339494	0.605735
cg00022688	ACSL5	1.32869	0.0648358	0.115682
cg00022858	PDGFRA	1.29437	0.100637	0.17956
cg00022866	CCDC88B	1.68491	0.0332134	0.0592609
cg00022871	CRHR1	1.50285	0.00308636	0.00550757
cg00022900		1.60156	0.0328545	0.0586208
cg00022911	HAPLN4	1.22916	0.190854	0.340528
cg00022966		1.12537	0.302228	0.539244
cg00022997		1.16732	0.162382	0.289726
cg00023001		0.999332	0.547846	0.977482
cg00023024	HTR1D	1.35554	0.106335	0.189727
cg00023132	ARL6IP5	1.06816	0.344664	0.614958
cg00023154	RNF220	1.37301	0.12545	0.22383
cg00023168	ZNF226	1.15877	0.207882	0.370911
cg00023174	ZNF788	1.29842	0.130805	0.233388
cg00023185	LOC401463	1.39622	0.00726592	0.0129641
cg00023233		1.24649	0.265482	0.47368
cg00023288	LRPPRC	0.581604	0.369532	0.65933
cg00023321	BAT1	1.08953	0.440457	0.785876
cg00023351		0.879607	0.240892	0.429807
cg00023411		1.18775	0.154757	0.276122
cg00023415	RBM3	0.817634	0.214635	0.382957
cg00023464	CARKD	1.42868	0.0164677	0.0293822
cg00023492	NBL1	1.09654	0.375892	0.670678
cg00023507	TAPBP	1.05678	0.478342	0.85347
cg00023673		0.88517	0.343203	0.612355
cg00023695	COX5A	1.17664	0.514191	0.917437
cg00023702	HIPK1	1.12296	0.400242	0.714123
cg00023726		1.38372	0.0224171	0.0399972
cg00023750		0.912147	0.223977	0.399628
cg00023808	SH2B2	1.38878	0.290768	0.518798
cg00023919	RHOD	1.05255	0.410894	0.73313
cg00024046		1.35829	0.162535	0.29
cg00024086		1.77275	0.0042	0.00749398
cg00024170	ZNF821	0.927484	0.400529	0.714636
cg00024192		1.16508	0.190222	0.3394
cg00024198	PANK4	0.939523	0.499918	0.891969
cg00024247		1.24782	0.0736923	0.131485
cg00024280		1.26992	0.0303474	0.0541467
cg00024382	RASL10B	1.58249	0.0228238	0.0407229
cg00024396	ELOVL5	1.38372	0.300232	0.535684
cg00024404	SERINC5	0.939935	0.536305	0.95689
cg00024416		1.08397	0.41463	0.739795
cg00024443		1.26109	0.0300074	0.0535409
cg00024471		1.09509	0.440579	0.786095
cg00024472	NGFR	2.56216	0.281525	0.502305
cg00024494		1.10363	0.251888	0.449425
cg00024516		1.2291	0.168654	0.300917
cg00024722		1.27035	0.2119	0.378078
cg00024790	CDR2	1.27916	0.190601	0.340078
cg00024812	ITGB1BP1	1.20535	0.152505	0.272108
cg00024967	MECOM	1.37319	0.01807	0.0322409
cg00024989		1.22463	0.166133	0.296419
cg00025044	ERCC6	0.970817	0.368208	0.65697
cg00025138	MAP3K9	1.56995	0.14977	0.267224
cg00025155		0.960908	0.474937	0.847396
cg00025185	LOC145814	1.26137	0.080328	0.143324
cg00025211	NUDT17	1.13481	0.297293	0.530439
cg00025331	ZEB2	0.892082	0.387425	0.691255
cg00025347	SLC20A2	1.14065	0.343245	0.612431
cg00025357	PADI3	0.990712	0.473748	0.845273
cg00025405		1.05549	0.366299	0.653561
cg00025436	COQ10A	1.12763	0.345455	0.61637
cg00025439		1.1278	0.380643	0.679155
cg00025496	ABR	0.90526	0.309373	0.551992
cg00025591	S100B	1.30533	0.0771606	0.137674
cg00025626	KLHL30	1.14748	0.10351	0.184685
cg00025643		1.2044	0.241308	0.43055
cg00025647		1.33827	0.275199	0.491018
cg00025663	NOL10	1.1586	0.142785	0.254763
cg00025680		1.21245	0.134442	0.239876
cg00025715	ZSCAN18	0.999378	0.534784	0.954177
cg00025795	TBC1D16	1.25253	0.0569694	0.101646
cg00025823	CRHR1	1.27531	0.105318	0.187912
cg00025877		0.869692	0.272592	0.486366
cg00025972		1.46712	0.0481469	0.085905
cg00025981	C13orf15	1.54544	0.0239845	0.0427952
cg00025991	DIP2C	1.28591	0.187319	0.334222
cg00026030	SYNJ1	1.09174	0.550372	0.98199
cg00026033	IKZF4	0.912254	0.4196	0.748662
cg00026075		0.868356	0.291829	0.52069
cg00026104		1.12475	0.450884	0.804481
cg00026119	DNAH10	1.04152	0.537874	0.95969
cg00026141		1.12939	0.0621115	0.110821
cg00026186	PORCN	1.04611	0.362859	0.647423
cg00026222		1.0253	0.448506	0.800237
cg00026230	ALDOA	1.46247	0.377177	0.67297
cg00026290	CLNK	1.11266	0.387999	0.692278
cg00026327	BAIAP2	1.67991	0.0139632	0.0249134
cg00026346		1.23406	0.155049	0.276643
cg00026362	LOC100132354	2.28306	0.00944091	0.0168447
cg00026374	TEAD3	1.42722	0.100715	0.179699
cg00026375	HLA-L	0.822844	0.353174	0.630142
cg00026412	ANK3	0.997192	0.42618	0.760403
cg00026455	DEF8	1.06517	0.499547	0.891306
cg00026457	NR5A2	1.01365	0.473983	0.845695
cg00026458	FASTKD2	1.43376	0.498819	0.890006
cg00026474	ST3GAL1	0.983624	0.436292	0.778448
cg00026546	HPCA	1.12299	0.469252	0.837253
cg00026553	ZNF710	1.01943	0.51908	0.926156
cg00026603		1.50132	0.00238053	0.00424741
cg00026703	NR2F2	1.29722	0.0931378	0.16618
cg00026731	FECH	1.208	0.243415	0.43431
cg00026776	C6orf10	1.2564	0.216444	0.386185
cg00026803	KCNJ9	1.62368	0.143529	0.256091
cg00026853	NCRNA00095	1.36705	0.136891	0.244245
cg00026857	NCAPD2	1.10485	0.463298	0.826632
cg00026909	DAB1	1.1565	0.160531	0.286423
cg00026919		1.17107	0.173838	0.310168
cg00026938		1.81331	0.000486917	0.00086877
cg00026974	UBTF	0.945534	0.501943	0.89558
cg00027037	OSBPL1A	1.51274	0.010291	0.0183614
cg00027081	TSSC1	1.30876	0.221635	0.395447
cg00027083	EPB41L3	1.36682	0.0045929	0.00819533
cg00027114		1.02874	0.433218	0.772962
cg00027120	TAS2R39	1.35149	0.190963	0.340722
cg00027155	CLEC16A	0.990783	0.498241	0.888977
cg00027162	WDR86	1.05477	0.366351	0.653654
cg00027232	TGOLN2	0.938932	0.466857	0.832985
cg00027400	DCC	1.35112	0.122578	0.218708
cg00027454	RP2	1.23156	0.245457	0.437954
cg00027466	VHLL	0.928846	0.259361	0.46276
cg00027499	PHKG2	0.944792	0.376382	0.671552
cg00027570	CD2	0.869667	0.36613	0.653259
cg00027586		1.0033	0.519751	0.927355
cg00027637	ITPKB	1.12869	0.341046	0.608504
cg00027650	TCF12	1.49252	0.149687	0.267077
cg00027669	STAC2	1.61478	0.0363029	0.0647727
cg00027674	RAB38	1.53536	0.0113024	0.0201671
cg00027729	ITGAM	0.807848	0.22001	0.39255
cg00027745		1.05738	0.525319	0.937289
cg00027990	KIAA1683	1.11882	0.261003	0.465689
cg00027995	THBS1	0.956207	0.490773	0.875651
cg00028013	LOXL1	1.06178	0.379096	0.676394
cg00028014		1.67801	0.00203545	0.00363171
cg00028022		0.951624	0.52803	0.942129
cg00028034	TSPYL3	1.00623	0.49159	0.877109
cg00028056	CHPF	1.8232	0.163272	0.291317
cg00028135	ZBTB20	1.28426	0.0709854	0.126656
cg00028184		1.1642	0.255106	0.455169
cg00028211		1.32141	0.0583425	0.104096
cg00028232		1.1896	0.154591	0.275825
cg00028251	FAM184A	1.17586	0.293928	0.524434
cg00028299		1.30712	0.209181	0.373227
cg00028308		1.00862	0.466998	0.83323
cg00028318	GABBR1	1.28051	0.0802041	0.143102
cg00028336	SORBS2	1.22815	0.384254	0.685597
cg00028338	WHSC1	1.05008	0.367655	0.655984
cg00028429		1.17002	0.216626	0.386511
cg00028431	MTSS1	0.998265	0.43433	0.774944
cg00028455	NCOA7	1.94969	0.246969	0.440649
cg00028487	ZNF808	1.21145	0.2402	0.428575
cg00028507		2.29819	1.6248e-05	2.89901e-05
cg00028515		0.887349	0.487181	0.869242
cg00028598	GABRA5	0.875992	0.338037	0.603135
cg00028636	PTMS	0.808898	0.309434	0.552102
cg00028677		1.014	0.553782	0.988073
cg00028678	ARHGEF4	1.29827	0.10584	0.188842
cg00028749	BIVM	1.29545	0.323529	0.577253
cg00028757	EHMT2	0.831706	0.353954	0.631534
cg00028829	GOT2	0.934594	0.433104	0.772756
cg00028844	MATN4	1.11155	0.242442	0.432572
cg00028870		1.22223	0.181673	0.324149
cg00028881	BAT4	0.869888	0.413319	0.737456
cg00028918		0.92378	0.538092	0.96008
cg00028929	KRT5	1.16306	0.124224	0.221645
cg00028935	ZIC4	1.42976	0.00399297	0.00712437
cg00028993	GLTSCR2	0.853435	0.266175	0.474918
cg00029052	C16orf62	1.25732	0.194035	0.346203
cg00029053	NOL10	1.21432	0.0982898	0.175371
cg00029161	HIP1	1.12767	0.220715	0.393816
cg00029233	HEXIM1	1.58275	0.214448	0.382628
cg00029246	DGKI	1.33902	0.157901	0.281731
cg00029282	PROM2	1.00568	0.511465	0.91257
cg00029284	CUX2	1.20198	0.134195	0.239435
cg00029353		0.998424	0.465812	0.831117
cg00029397	DCTN2	1.31489	0.183034	0.326578
cg00029521	KCNK17	1.26328	0.0878834	0.156804
cg00029583		0.588268	0.465266	0.830141
cg00029619	KIF13A	0.979632	0.527452	0.941096
cg00029640	USF2	1.01634	0.459177	0.819277
cg00029678	RNF213	0.964563	0.476388	0.849984
cg00029821		1.35781	0.10781	0.192358
cg00029822	PTPN9	1.11706	0.548186	0.97809
cg00029825	SLC5A2	0.999604	0.525894	0.938315
cg00029826	CCNB1IP1	1.22659	0.299226	0.533891
cg00029831	VPS28	0.996165	0.527929	0.941947
cg00029922		1.26225	0.0687953	0.122748
cg00029928	VNN2	0.891699	0.547067	0.976092
cg00029931	RPL36A	0.79716	0.251294	0.448365
cg00029973	TRPV1	1.04266	0.534668	0.953969
cg00029979		0.865167	0.275763	0.492024
cg00030005		1.25272	0.0353026	0.0629878
cg00030047	RNF207	1.40014	0.0300258	0.0535729
cg00030125	DCAF12L2	0.840388	0.235082	0.419441
cg00030176	HCG4	1.12867	0.287766	0.513443
cg00030291	ICA1	1.22489	0.0569489	0.10161
cg00030296	SEPT9	1.12943	0.34669	0.618573
cg00030420	SLC25A2	0.942951	0.431757	0.770355
cg00030422	DLEC1	0.807594	0.160496	0.286363
cg00030423	UQCRFS1	0.882362	0.377202	0.673014
cg00030427		1.20977	0.164684	0.293835
cg00030432	MEPCE	0.979943	0.498687	0.889771
cg00030466	PRDM16	0.971664	0.495344	0.883806
cg00030476	PRKAB2	1.30538	0.0850546	0.151757
cg00030501		1.25677	0.183914	0.328145
cg00030508	TRIM15	1.27128	0.122859	0.219209
cg00030523	RMST	1.23098	0.265585	0.473865
cg00030588		1.16199	0.138581	0.247262
cg00030604		1.31463	0.0760491	0.135689
cg00030627		0.79212	0.188749	0.336771
cg00030682	ABCC1	1.43779	0.0320274	0.0571441
cg00030774	FAM189A1	1.17287	0.26282	0.46893
cg00030795	ZBTB9	0.757715	0.045121	0.0805069
cg00030807	ARHGEF10	1.19729	0.270126	0.481966
cg00030816	RBM8A	0.929173	0.528173	0.94238
cg00030909	IGF2BP1	1.1491	0.304369	0.543064
cg00031013	KDM6B	1.24167	0.0473063	0.0844053
cg00031063	MFAP2	0.893158	0.264144	0.471294
cg00031105	RXRB	1.2264	0.230934	0.412041
cg00031162	TNFSF12	1.10084	0.303601	0.541696
cg00031165	RUNDC3B	1.48091	0.0276493	0.0493333
cg00031187		0.921487	0.377063	0.672766
cg00031235	PPP1R3F	1.13692	0.508347	0.907007
cg00031256	SERPINB1	1.17631	0.530142	0.945895
cg00031277		1.14509	0.140561	0.250794
cg00031303		0.85556	0.132651	0.236681
cg00031340	GCSH	1.18282	0.349639	0.623836
cg00031346	FRMD1	1.41897	0.140367	0.250447
cg00031402	PSAP	1.40143	0.0581472	0.103748
cg00031443	PNPLA6	0.953307	0.427619	0.762972
cg00031456	PRPF38B	0.945769	0.53266	0.950388
cg00031476	BRE	1.2808	0.187121	0.333868
cg00031491	SLC44A4	0.910467	0.419582	0.748638
cg00031556	PRB1	1.03423	0.542197	0.967402
cg00031663	ATG4D	0.832901	0.205549	0.366747
cg00031708	FAM126A	1.01061	0.47549	0.848383
cg00031722		0.946848	0.560367	0.999823
cg00031759	BRCA2	1.08147	0.350119	0.624691
cg00031779	ALPK2	0.941845	0.460045	0.820825
cg00031896	KDM2B	1.28475	0.0502324	0.0896275
cg00031967	C7orf44	1.00902	0.55534	0.990855
cg00031973		1.30383	0.0746409	0.133176
cg00032036	PNPLA6	0.977863	0.535658	0.955737
cg00032192	SNORD41	0.875753	0.340805	0.608074
cg00032205	TSPYL5	1.61681	0.0104267	0.0186051
cg00032227	TMEM104	0.627694	0.3844	0.685857
cg00032246	AP2B1	1.12191	0.315024	0.562075
cg00032308		1.50007	0.00730272	0.0130297
cg00032366	LONP1	1.3018	0.0344851	0.0615294
cg00032419	TP53I13	0.799488	0.381552	0.680776
cg00032490		0.972574	0.235515	0.420212
cg00032609	ATP5E	1.35175	0.103837	0.185271
cg00032610		1.12106	0.159305	0.284239
cg00032643	LRRC47	1.23261	0.177501	0.316703
cg00032664	SNX4	0.92648	0.556005	0.992041
cg00032666	MAMLD1	0.762883	0.214578	0.382856
cg00032686	FGFRL1	0.952094	0.294079	0.524703
cg00032701	EVI5L	0.982504	0.195282	0.348429
cg00032756	NELL2	1.33504	0.145978	0.260458
cg00032789	USP4	1.07811	0.375876	0.670651
cg00032805	MARCH1	1.93275	0.00177724	0.00317101
cg00032852	CHCHD3	1.11875	0.261025	0.465728
cg00032879	MORN1	1.30135	0.0552409	0.0985639
cg00032884	FOXN2	0.947448	0.522105	0.931554
cg00032912		1.90839	0.00103108	0.00183984
cg00032959		1.34179	0.114381	0.204082
cg00033102	ATPIF1	1.15402	0.498736	0.889862
cg00033127	SNX7	1.62379	0.0164987	0.0294374
cg00033155	NPHP1	1.35819	0.0408312	0.0728522
cg00033165		1.192	0.226428	0.404
cg00033209	NAT15	1.36181	0.0968647	0.172829
cg00033213	TOP1MT	1.32552	0.345015	0.615586
cg00033220	TGIF1	0.882054	0.490334	0.874872
cg00033304	SENP2	1.61251	0.127253	0.227049
cg00033334	SETD8	0.962517	0.50765	0.905764
cg00033371	UHRF1	1.59678	0.355607	0.634483
cg00033457	TCEB1	0.948359	0.286236	0.510713
cg00033490	CROT	1.20441	0.27168	0.484738
cg00033516	FLJ13197	1.32881	0.162562	0.290048
cg00033533	KIAA1539	1.11515	0.523453	0.933959
cg00033551	MGRN1	1.07582	0.323061	0.576416
cg00033584	KIAA1143	1.47407	0.147156	0.26256
cg00033643	SLC35B4	0.961584	0.448796	0.800754
cg00033666		1.36923	0.080848	0.144255
cg00033668	EPS8	1.88357	0.0229716	0.0409866
cg00033703		1.07985	0.274886	0.490464
cg00033773	MORG1	1.20137	0.30504	0.544263
cg00033806	TSNARE1	0.887822	0.287865	0.513618
cg00033834	KNDC1	1.11533	0.203682	0.363416
cg00033877	ATP11A	0.851842	0.513355	0.915942
cg00033909	PER4	1.04768	0.49874	0.889866
cg00033915	ARHGEF18	1.07925	0.515768	0.920251
cg00034003	CTU2	1.22831	0.166674	0.297387
cg00034019	TAF8	1.56701	0.0200614	0.0357943
cg00034039	C9orf85	1.21813	0.224065	0.399782
cg00034076	RALYL	1.72806	3.32488e-05	5.93724e-05
cg00034101	HEYL	1.60842	0.0219446	0.0391542
cg00034130	RHOG	1.062	0.452259	0.806933
cg00034154	S1PR2	1.181	0.242881	0.433359
cg00034336		1.19609	0.193758	0.345708
cg00034376	UGP2	1.03503	0.535532	0.955512
cg00034407		1.26932	0.181689	0.324175
cg00034416	FDPS	0.915693	0.444971	0.793931
cg00034433	CNIH3	1.21834	0.221003	0.39432
cg00034468	ACTA1	1.29873	0.128574	0.229406
cg00034555	SAMD1	1.05659	0.47672	0.850577
cg00034556	MIR1977	1.07688	0.41064	0.732675
cg00034559	TMEM178	1.71053	0.0133763	0.0238663
cg00034574	ZBTB46	1.22527	0.441804	0.788279
cg00034604	RGS20	1.25255	0.0619231	0.110485
cg00034611	C16orf81	1.05309	0.499984	0.892088
cg00034639	SRD5A1P1	1.39576	0.0464188	0.0828217
cg00034650		1.09395	0.383653	0.684525
cg00034731		0.930077	0.545371	0.973066
cg00034755		0.929272	0.408054	0.728062
cg00034769	C14orf64	0.960915	0.472705	0.843413
cg00034852	PQLC1	0.941125	0.42068	0.750592
cg00035000	RUNX3	0.981166	0.491321	0.876632
cg00035074	TTYH3	0.946299	0.527335	0.940886
cg00035197	CBFA2T3	0.97807	0.167962	0.299682
cg00035220	PTPRN2	1.24693	0.077749	0.138722
cg00035237	PUM1	1.3162	0.0873462	0.155845
cg00035249	ARF1	1.19686	0.552506	0.985801
cg00035268	C6orf124	1.05803	0.311561	0.555898
cg00035316	HOXD8	1.47833	0.0217073	0.0387307
cg00035326	MTG1	1.00765	0.504545	0.900225
cg00035347	NT5C2	0.901758	0.497291	0.88728
cg00035398	WDR60	0.671875	0.443332	0.791008
cg00035449		1.32054	0.442951	0.790326
cg00035452	BANP	1.10651	0.428967	0.765381
cg00035453	ARID2	1.21342	0.163598	0.291896
cg00035608		1.0815	0.300069	0.535392
cg00035623	UBE2S	0.963214	0.521073	0.929713
cg00035630	DEPDC7	1.45846	0.015552	0.0277484
cg00035636		1.25705	0.0637707	0.113781
cg00035673	DAXX	0.894833	0.385542	0.687896
cg00035812	ABI2	1.01496	0.404605	0.721907
cg00035847	MECR	1.02953	0.42759	0.762917
cg00035889	KLF3	1.44657	0.0386167	0.0689015
cg00035923	C7orf50	1.12438	0.285429	0.509271
cg00035937	KRIT1	1.09715	0.554219	0.988861
cg00035945	PARM1	0.747252	0.447246	0.797993
cg00035969		1.01938	0.44593	0.79564
cg00035980		0.936475	0.530448	0.946443
cg00036011	HIST1H3G	1.02588	0.535709	0.955829
cg00036110	HPCAL4	1.20714	0.21869	0.390194
cg00036115	NUP107	0.983262	0.502741	0.897004
cg00036119	A2BP1	1.38661	0.104086	0.185713
cg00036137	GALP	1.21213	0.461407	0.823258
cg00036258	ADCY9	0.943814	0.344108	0.613967
cg00036263	KIF26B	1.01788	0.51515	0.919146
cg00036299	GRIN2A	1.30698	0.1267	0.226062
cg00036324		2.23402	0.0314283	0.0560786
cg00036328	ARL6IP4	1.17771	0.254394	0.453897
cg00036347	LOC100132111	1.22621	0.206959	0.369264
cg00036369	ATXN7	1.28167	0.0371098	0.0662124
cg00036386	MOGS	0.947409	0.432793	0.772201
cg00036408		1.37965	0.0459718	0.0820242
cg00036440	NAT15	1.19124	0.281153	0.501642
cg00036570	USP40	0.83174	0.273567	0.48811
cg00036585		1.2488	0.139217	0.248394
cg00036588	SLA2	0.940965	0.452956	0.808177
cg00036599	C1orf54	1.00454	0.499465	0.891159
cg00036614		1.10786	0.317306	0.566147
cg00036664		1.38657	0.117001	0.208757
cg00036723	CCL1	1.46896	0.0706959	0.126138
cg00036732	LZTS2	1.35811	0.00432222	0.00771182
cg00036788		1.38236	0.0294691	0.0525796
cg00036871	OBSL1	1.11571	0.554116	0.988673
cg00036976		1.24959	0.21691	0.387019
cg00037013		1.33658	0.145803	0.260145
cg00037056	DGKQ	1.01957	0.556903	0.993642
cg00037058	RBM45	1.05774	0.517006	0.922457
cg00037072	C1orf63	0.544884	0.31257	0.557697
cg00037117		1.2219	0.121176	0.216205
cg00037153		1.08919	0.299154	0.533759
cg00037186	RRAD	1.63498	0.0619871	0.110599
cg00037223	MAZ	1.18512	0.0899545	0.160499
cg00037314	LPHN1	1.05384	0.430997	0.768998
cg00037388	EML6	0.932758	0.360083	0.642472
cg00037400	CPNE7	1.16635	0.335972	0.599453
cg00037406		1.22584	0.162996	0.290823
cg00037441	RFX6	1.41661	0.0603895	0.107749
cg00037450	PWP2	0.958265	0.544198	0.970974
cg00037457		1.37159	0.0199273	0.0355562
cg00037681	FAM113B	1.05911	0.456086	0.813762
cg00037763	SETBP1	1.15886	0.215622	0.38472
cg00037856		1.24224	0.182194	0.325075
cg00037930	ATP11A	1.02863	0.503415	0.898208
cg00037940	PIK3CB	0.938706	0.555332	0.990839
cg00037952	C10orf26	0.859343	0.210282	0.375193
cg00038020		1.50191	0.00548145	0.00978015
cg00038131	NOTCH2NL	0.956632	0.411655	0.734486
cg00038167	PNPLA6	1.47563	0.0785918	0.140226
cg00038233	OR10G8	1.17187	0.101769	0.181579
cg00038239	TMEM101	1.29462	0.114057	0.203504
cg00038298	CCDC36	1.54343	0.0716794	0.127892
cg00038342	PXDN	1.07018	0.493758	0.880978
cg00038436	TFAP4	1.07979	0.481865	0.859758
cg00038446	FASLG	1.23957	0.0725289	0.129408
cg00038584	INSL3	1.3029	0.0756753	0.135023
cg00038665		1.12371	0.32823	0.585643
cg00038675	SMCP	1.19055	0.159227	0.284097
cg00038711	LGI3	1.21398	0.269325	0.480537
cg00038736	GGN	1.37065	0.0327222	0.0583851
cg00038857	CCL8	0.927939	0.498091	0.888708
cg00038877	CABC1	1.25512	0.110447	0.197062
cg00039016	FBXO31	1.25779	0.150471	0.268475
cg00039044	ENOPH1	0.502574	0.515378	0.919551
cg00039057	UCRC	1.08389	0.326342	0.582269
cg00039070	EXOC4	0.976207	0.468715	0.8363
cg00039129		0.900922	0.319678	0.570379
cg00039147		1.59217	0.00598234	0.0106738
cg00039176	PCDHGA4	1.4078	0.0578018	0.103132
cg00039177	CUTA	0.845356	0.373905	0.667131
cg00039326	TRAPPC3	1.34152	0.017601	0.0314046
cg00039385	SEMA6B	0.972651	0.378428	0.675202
cg00039441	HOXD13	1.4798	0.0209323	0.0373488
cg00039463	CREBBP	1.69551	0.00951246	0.016973
cg00039478	ABCA3	1.04928	0.543697	0.970082
cg00039480	SLC47A2	1.46565	0.00631872	0.0112745
cg00039489		1.25667	0.0963559	0.171922
cg00039505		0.924894	0.553009	0.986694
cg00039564	TAX1BP1	1.09306	0.390947	0.697538
cg00039627		1.21682	0.396503	0.707453
cg00039793	SFXN4	0.999314	0.445717	0.795261
cg00039794	CCDC138	1.15586	0.418395	0.746513
cg00039801		1.60992	0.0144639	0.0258069
cg00039864	COL23A1	0.999154	0.523128	0.93338
cg00039936	TSKS	0.93347	0.197883	0.35307
cg00039960	PHF23	1.23787	0.181065	0.323062
cg00040007	DLL4	1.54092	0.00215431	0.00384388
cg00040008	KLHL2	1.06051	0.428712	0.764919
cg00040013		1.09015	0.407714	0.727454
cg00040016	TMEM49	0.94501	0.510337	0.910558
cg00040027	SLC25A12	1.44153	0.16038	0.286154
cg00040047	TANK	1.08593	0.421807	0.7526
cg00040067	TMEM54	1.50782	0.0821571	0.146587
cg00040103	PRKCE	1.11302	0.196144	0.349969
cg00040268	HOXA3	1.08394	0.23131	0.41271
cg00040312	HOXC4	1.41504	0.0431151	0.0769279
cg00040322		0.938209	0.463258	0.826557
cg00040367	NME7	0.930801	0.494643	0.882555
cg00040380	RPS27	0.625028	0.124777	0.222633
cg00040411		1.06525	0.382796	0.682996
cg00040419	TCEANC	0.938712	0.468349	0.835642
cg00040423	TRIM39	1.06821	0.411176	0.733631
cg00040426	LCN1	1.88186	0.0106943	0.0190815
cg00040427	PODNL1	1.07683	0.519595	0.927076
cg00040446	MYCL1	1.28274	0.143197	0.255497
cg00040455	NR0B1	0.832956	0.542871	0.968605
cg00040466	SMOC2	1.26608	0.11311	0.201816
cg00040486		1.01736	0.410672	0.732734
cg00040566	EBF3	1.17488	0.374045	0.667383
cg00040569		0.978696	0.404851	0.722346
cg00040575	MICAL3	3.1391	0.00162268	0.00289549
cg00040588	MXRA8	1.30799	0.0855877	0.152708
cg00040590		1.23613	0.126942	0.226493
cg00040646	CCT2	1.06297	0.405695	0.723854
cg00040708	CDH29	1.32911	0.028199	0.0503135
cg00040749		1.27027	0.124033	0.221305
cg00040837		0.975084	0.460472	0.821587
cg00040861	LSM7	1.10965	0.275183	0.490991
cg00040862	TPO	1.01147	0.459967	0.820688
cg00040873	NDUFB10	1.12395	0.253452	0.452217
cg00040923	ARMCX1	1.89084	0.0151772	0.027081
cg00040945	C15orf40	0.74899	0.396243	0.70699
cg00040986	ARHGEF11	1.25836	0.100942	0.180103
cg00041014	KTI12	1.07745	0.311124	0.555116
cg00041047	SLC6A16	1.23826	0.0788879	0.140754
cg00041084		1.29949	0.142654	0.254527
cg00041270		1.29087	0.0230321	0.0410952
cg00041311	SIAH1	1.07323	0.536733	0.957657
cg00041328	C17orf85	1.27697	0.13546	0.241691
cg00041368	DLGAP1	0.989243	0.554269	0.988944
cg00041401	PTPN22	1.178	0.204939	0.365657
cg00041467	MKI67IP	0.996656	0.438961	0.783207
cg00041564	RCVRN	0.959178	0.546611	0.975278
cg00041575	C11orf21	1.24333	0.138381	0.246904
cg00041599	UNC5A	1.43481	0.0144172	0.0257236
cg00041636		1.17045	0.211473	0.377315
cg00041641	CDC42SE1	1.11357	0.556725	0.993328
cg00041666	SYNE1	1.04139	0.364151	0.64973
cg00041759	KLC2	0.9504	0.54341	0.969568
cg00041865		0.997898	0.441727	0.788142
cg00041872		1.23593	0.130234	0.232368
cg00041873		1.02777	0.424715	0.757789
cg00041898	TSNARE1	1.1452	0.352837	0.629542
cg00041901	CD164	1.18181	0.180552	0.322146
cg00041989		1.20906	0.291204	0.519575
cg00042059	EML6	1.11372	0.379359	0.676866
cg00042081	RSPO3	1.24059	0.113799	0.203043
cg00042144	C1orf74	0.901627	0.312818	0.558139
cg00042156	LOC84856	1.43313	0.0721975	0.128817
cg00042186	KCNK12	1.45163	0.0504858	0.0900781
cg00042208	BOD1	1.47933	0.106503	0.190028
cg00042246	PURA	0.936709	0.348688	0.622138
cg00042254	AKR1A1	1.00754	0.558907	0.997219
cg00042263		1.37853	0.138085	0.246377
cg00042325	LOC728743	1.36894	0.170696	0.304564
cg00042335	STOX1	1.13223	0.552165	0.985191
cg00042341	PLB1	1.12714	0.249116	0.444479
cg00042356	PARK7	1.2607	0.480619	0.857534
cg00042409	CCDC52	1.21652	0.146117	0.260707
cg00042478	ANKH	1.32114	0.0818438	0.146028
cg00042568	NR2C2	1.04288	0.555433	0.991019
cg00042611	CCDC135	0.838454	0.22065	0.393692
cg00042657	METTL13	1.22507	0.362671	0.647088
cg00042683	SHF	1.17009	0.223212	0.398264
cg00042837	LASP1	1.04832	0.369887	0.659963
cg00042874	PLEKHH3	0.652853	0.473636	0.845074
cg00042882	AP1S1	1.06886	0.277043	0.494309
cg00042914	C18orf16	1.23265	0.155581	0.277592
cg00043004	NOXO1	1.22634	0.266626	0.475722
cg00043005	DOT1L	0.911774	0.448339	0.79994
cg00043043	PEX1	1.29477	0.126985	0.22657
cg00043076	ACOX3	1.14315	0.242525	0.43272
cg00043080	PLD3	1.2364	0.14105	0.251666
cg00043095	SGPP2	3.02757	2.72268e-08	4.85789e-08
cg00043284	TBC1D16	1.1308	0.442679	0.789839
cg00043324		0.838802	0.285342	0.509116
cg00043364	PHF15	0.819642	0.170901	0.304926
cg00043371	COG1	0.97394	0.449249	0.801565
cg00043379	FGF3	1.63432	0.00574334	0.0102474
cg00043444		1.21356	0.4421	0.788809
cg00043510	GNG4	1.11869	0.234349	0.418133
cg00043524	WDR27	1.41315	0.0522006	0.093139
cg00043564	EMID2	1.25131	0.183904	0.328126
cg00043591		1.22503	0.058379	0.104161
cg00043599	BTBD19	1.22103	0.180321	0.321734
cg00043788	VSX1	1.67937	0.0118475	0.0211386
cg00043790	KCNAB2	0.919188	0.475506	0.848411
cg00043792		1.30035	0.0202065	0.0360531
cg00043800	LOC100189589	1.37237	0.213236	0.380461
cg00043819		1.5784	0.00143906	0.00256808
cg00043949	WDR27	1.21879	0.238647	0.425803
cg00044050	C16orf75	0.99442	0.48423	0.863976
cg00044097	FHL2	1.59607	0.000523832	0.000934635
cg00044107	COL12A1	1.36635	0.110714	0.197539
cg00044170	FOXM1	0.837782	0.129701	0.231416
cg00044245	EPHA7	1.42051	0.0556757	0.0993381
cg00044289	POP5	1.14177	0.33354	0.595113
cg00044299	KCTD1	1.109	0.42363	0.755858
cg00044318	WTIP	1.12361	0.453234	0.808677
cg00044354	MIER1	1.708	0.0159463	0.0284517
cg00044372	KIAA0513	0.961291	0.511632	0.91287
cg00044463	GLT25D2	0.986554	0.556543	0.992999
cg00044466		1.63848	0.0186151	0.033214
cg00044501		1.12235	0.473961	0.845655
cg00044505		1.05677	0.289876	0.517205
cg00044665	CDH5	1.12325	0.347161	0.619413
cg00044729	ENTHD1	1.0883	0.44944	0.801906
cg00044796		1.51043	0.00235187	0.00419659
cg00044871	ATP8A2	1.19881	0.106479	0.189983
cg00044950	EHMT2	0.99061	0.533341	0.951604
cg00044995	C2CD4C	1.04417	0.339296	0.605381
cg00045061	NSMAF	1.30722	0.0705181	0.12582
cg00045070	PCSK9	1.94281	0.0581823	0.103811
cg00045114		1.21871	0.160534	0.286429
cg00045118	RUNX1T1	1.23493	0.108539	0.193659
cg00045190		0.424361	0.230725	0.411666
cg00045227	OR8U8	1.192	0.190392	0.339702
cg00045275		0.926862	0.483979	0.863528
cg00045303	SETD4	1.09784	0.447785	0.798951
cg00045439	AIMP1	0.83451	0.492054	0.877938
cg00045515	RBL1	1.1616	0.224286	0.400182
cg00045532		1.07216	0.415401	0.74117
cg00045607	ARHGAP30	1.20404	0.256838	0.458258
cg00045689	LYST	0.934107	0.477114	0.85128
cg00045690	PSMB9	0.971408	0.543684	0.970056
cg00045748	RRP7A	0.998598	0.544345	0.971235
cg00045753	PHF19	1.20738	0.134819	0.24055
cg00045762	ODZ2	1.16614	0.269519	0.480889
cg00045787	SNTB2	1.11624	0.358036	0.638817
cg00045900	SCRIB	1.27253	0.36433	0.650052
cg00045902	PWWP2B	1.36488	0.115155	0.205463
cg00045910		1.25201	0.09582	0.170965
cg00046018	PPP1R12B	1.05645	0.544482	0.97148
cg00046021	PLOD3	1.0834	0.432928	0.772443
cg00046026	COL20A1	1.46953	0.0966848	0.172508
cg00046041	SLC7A5P2	1.21491	0.290765	0.518791
cg00046099	GNL3L	0.741109	0.519614	0.92711
cg00046105	C1orf57	0.988651	0.335439	0.598506
cg00046156		1.26877	0.158679	0.28312
cg00046336		1.40894	0.0237261	0.0423339
cg00046410	ZMYM1	1.16338	0.497772	0.888138
cg00046499	GPR149	1.49715	0.00881391	0.015726
cg00046537	TXNDC15	1.11362	0.44421	0.792573
cg00046560	SNRPA1	1.26789	0.179256	0.319834
cg00046623	PXDNL	1.35269	0.0656253	0.117091
cg00046625	PDE4B	1.73175	7.93205e-05	0.000141594
cg00046744	LRP6	1.2789	0.149983	0.267603
cg00046802		0.831408	0.335433	0.59849
cg00046815	CAPS2	0.954184	0.471496	0.841257
cg00046899		1.42743	0.0980355	0.174918
cg00046913	HAGH	1.24182	0.311843	0.556398
cg00046991	MYO1D	1.35061	0.0353336	0.0630431
cg00047050	CUL5	1.02757	0.345396	0.616269
cg00047052		1.67205	0.00939308	0.0167594
cg00047079	RNF219	0.93378	0.475295	0.848038
cg00047147	HLA-DMA	1.30347	0.233646	0.416877
cg00047162		1.2531	0.258407	0.461059
cg00047185	MIR526B	1.39378	0.0618881	0.110423
cg00047287	CPT1B	1.06783	0.539779	0.963089
cg00047338	BAHCC1	1.54163	0.000717582	0.00128074
cg00047469	POLE3	1.21808	0.242482	0.432644
cg00047501	BZW1	1.5358	0.0145601	0.0259785
cg00047532	PTCRA	1.03962	0.468612	0.83611
cg00047553	HLA-DPB2	1.29401	0.258246	0.46077
cg00047683	PKD1L3	1.22453	0.0738032	0.131682
cg00047694	LOC732275	1.37296	0.0620807	0.110766
cg00047753	ODF4	1.00312	0.518192	0.924573
cg00047815	PHF21B	1.16614	0.314336	0.560848
cg00047843	TMTC2	0.99181	0.433754	0.773918
cg00047844	CBX2	1.07185	0.369879	0.65995
cg00048178	GFOD1	0.930391	0.554337	0.989064
cg00048370		1.32349	0.158163	0.282198
cg00048381	ADAR	1.12747	0.395878	0.706338
cg00048436		1.10761	0.51483	0.918574
cg00048697	PDCL2	1.18137	0.0698921	0.124703
cg00048705		0.858552	0.262182	0.467792
cg00048743	PCDHGA4	1.53814	0.0102826	0.0183465
cg00048746	CCDC103	0.967525	0.466445	0.832245
cg00048759	STAG3	1.29022	0.062739	0.111941
cg00048832	GABRA1	1.09961	0.48669	0.868371
cg00048838	HIST1H2BN	0.558762	0.385284	0.687437
cg00049033	CBLN1	1.265	0.0987678	0.176225
cg00049047	GDNF	1.46842	0.0756986	0.135064
cg00049102	DACH1	0.847327	0.277904	0.49585
cg00049156	TMED5	1.03876	0.388654	0.693448
cg00049253	EXOC8	1.20351	0.169544	0.302505
cg00049286	TMEM177	1.20611	0.365202	0.651603
cg00049323	LOC25845	1.05766	0.539387	0.962391
cg00049330	PIGN	1.75102	0.247688	0.441932
cg00049380	HSDL1	1.14343	0.323752	0.577649
cg00049382		1.2961	0.351248	0.626708
cg00049400	WARS2	1.34598	0.0453558	0.0809251
cg00049411	PLCD3	1.14503	0.169648	0.302691
cg00049440	KLF9	0.955038	0.55781	0.995265
cg00049475	SVIL	1.2746	0.306023	0.546016
cg00049502	C12orf47	1.43886	0.110165	0.196563
cg00049595		1.06694	0.295766	0.527714
cg00049616	CLYBL	1.07845	0.513735	0.916619
cg00049664	CMTM2	1.5044	0.00214863	0.00383365
cg00049691		0.971597	0.556002	0.992036
cg00049709	PRDM16	0.671036	0.55888	0.997169
cg00049718	CSDE1	0.849874	0.170227	0.303723
cg00049729		1.49923	0.029218	0.0521316
cg00049868		1.10818	0.539416	0.96244
cg00049883		0.953995	0.53165	0.948584
cg00049892	ENPP1	1.38973	0.0375797	0.0670513
cg00049894	NOM1	0.977376	0.550447	0.982122
cg00049947	RNF216	1.16542	0.298813	0.533153
cg00049973	APPBP2	0.819688	0.200494	0.357728
cg00050133		1.40834	0.0427173	0.0762198
cg00050152	BTNL9	2.38454	0.00253157	0.0045169
cg00050224	RNF213	0.95547	0.536109	0.956541
cg00050247		0.853968	0.276812	0.493896
cg00050250	ACMSD	0.932814	0.419348	0.748212
cg00050271	CMIP	0.98013	0.478203	0.853225
cg00050289	SMURF2	1.31439	0.191731	0.342094
cg00050294		1.15495	0.301611	0.538144
cg00050312	PRKCA	1.37386	0.385571	0.687946
cg00050336	C1QTNF7	1.58698	0.0138285	0.0246731
cg00050375	ABCC10	0.969413	0.423253	0.755181
cg00050402		1.2369	0.202104	0.360599
cg00050482		1.10603	0.514202	0.917455
cg00050496	MGC14436	1.19516	0.236748	0.422413
cg00050555	PDPK1	1.03258	0.554161	0.98875
cg00050590	SERPINB8	1.07385	0.495754	0.88454
cg00050618	IL21R	1.13014	0.252025	0.449671
cg00050654		1.03484	0.353987	0.631593
cg00050692	DNMT3A	1.04764	0.372224	0.664133
cg00050792	COL4A1	1.13077	0.350188	0.624814
cg00050872		1.23148	0.365572	0.652265
cg00050938	GNAI2	1.05469	0.474142	0.845976
cg00050984	MAP2	1.66715	0.000184803	0.000329758
cg00051068	JAG1	1.53348	0.0197216	0.0351879
cg00051154		0.85514	0.503102	0.897651
cg00051179	GABRA1	1.41493	0.0212801	0.0379685
cg00051307		1.2626	0.0984531	0.175666
cg00051371	CCL24	1.52832	0.00811072	0.0144715
cg00051483	GIMAP7	1.16245	0.17799	0.317576
cg00051510		0.977488	0.446385	0.796456
cg00051546		1.3831	0.0880152	0.157039
cg00051590	VARS	0.927434	0.502376	0.896354
cg00051595		1.16258	0.156833	0.279826
cg00051623	CASP1	1.09618	0.491979	0.877803
cg00051662	CYP2C19	1.54886	0.00271432	0.00484297
cg00051704		1.16764	0.384059	0.685249
cg00051782		1.19476	0.236456	0.421894
cg00051818		1.61109	0.193112	0.34456
cg00051952		1.21326	0.301482	0.537913
cg00051979	C10orf4	1.15494	0.329157	0.587292
cg00052046	SLC4A11	1.00345	0.391923	0.69928
cg00052246	FOXP1	1.10504	0.332642	0.59351
cg00052290	ATAD1	1.09005	0.33766	0.602463
cg00052385	ST3GAL1	1.29133	0.131486	0.2346
cg00052422	CTNNB1	0.953675	0.471439	0.841154
cg00052433	ZCCHC14	0.947566	0.539724	0.962992
cg00052482	PSMD4	1.12771	0.233253	0.416179
cg00052550	SCLY	1.20379	0.508895	0.90799
cg00052561	ZNF627	1.0542	0.557004	0.993822
cg00052578	TMEM108	1.11971	0.240951	0.429913
cg00052588		0.952788	0.475491	0.848384
cg00052626	CASP9	1.0685	0.478817	0.85432
cg00052665	GAS7	0.998876	0.558164	0.995892
cg00052684	FKBP5	1.76326	0.0127874	0.0228159
cg00052772	B3GALT4	1.13476	0.265958	0.474536
cg00052853	LOC285205	1.0917	0.222932	0.397762
cg00052903	PRB3	1.18613	0.188774	0.33682
cg00052932	ANKAR	0.864127	0.437937	0.781382
cg00052964		1.09346	0.41103	0.733371
cg00053010		1.00654	0.406079	0.724542
cg00053063	NCKAP5	1.18312	0.206845	0.369058
cg00053073	PDE4C	1.16411	0.386043	0.688788
cg00053086		1.03544	0.437501	0.780603
cg00053135	RPS6KA2	1.36874	0.00914604	0.0163186
cg00053261	POM121L12	0.975749	0.532445	0.950003
cg00053292	TACO1	1.00973	0.551287	0.983628
cg00053361		1.27397	0.344063	0.613887
cg00053373	ATP1B2	1.43284	0.055118	0.0983431
cg00053393	MGC45800	1.12689	0.364505	0.65036
cg00053507	DGKH	1.29703	0.154885	0.27635
cg00053536	CROCC	0.940852	0.257733	0.459854
cg00053647	C7orf28B	1.17445	0.180085	0.321312
cg00053661	CYP20A1	1.27339	0.130928	0.233607
cg00053728	TTC15	1.67056	0.215117	0.38382
cg00053755		1.51361	0.00308713	0.00550852
cg00053769		0.984861	0.50877	0.907762
cg00053851		1.40108	0.00472408	0.00842883
cg00053870	ESPNL	1.12441	0.257079	0.45869
cg00053916		0.938407	0.472094	0.842324
cg00053927	MCF2L	0.722929	0.159424	0.284448
cg00054173	C21orf54	1.35558	0.15578	0.277949
cg00054197	SH3PXD2B	1.32575	0.0388157	0.069256
cg00054210	CYP7B1	2.11245	5.85299e-05	0.000104431
cg00054243		0.985244	0.459168	0.819265
cg00054248	QRICH2	0.968293	0.529153	0.94413
cg00054301	ELMO3	1.11922	0.369818	0.659839
cg00054352	RASA3	1.16532	0.157402	0.280841
cg00054408	BRUNOL5	0.988489	0.50422	0.899644
cg00054409		1.25439	0.343235	0.612412
cg00054472	TTLL3	0.998209	0.520964	0.929518
cg00054496	NUBP1	0.965739	0.446065	0.795881
cg00054511	PRR13	0.852024	0.227339	0.405625
cg00054525	CYBA	1.03875	0.516508	0.921567
cg00054572		1.43966	0.0998003	0.178067
cg00054639		1.03517	0.420215	0.749762
cg00054692	C7orf30	1.03078	0.555554	0.991235
cg00054702	LOC389332	1.337	0.133652	0.238468
cg00054706	C1D	0.986955	0.527317	0.940855
cg00054741	MIR523	1.15463	0.162737	0.290359
cg00054771		1.39762	0.0811883	0.144858
cg00054774	C2CD2	1.10233	0.406156	0.724674
cg00054791	UBE2Z	1.00207	0.542026	0.967098
cg00054890	SMURF1	0.819449	0.28519	0.508844
cg00054971	PTPRE	1.21853	0.300184	0.535598
cg00055052	CORO7	1.12082	0.339783	0.606253
cg00055073		1.14967	0.27125	0.483972
cg00055233	RLN1	1.17367	0.246174	0.439231
cg00055292	RADIL	1.24277	0.135262	0.24134
cg00055341		1.09475	0.26318	0.469575
cg00055359	NCKAP5	1.26993	0.135073	0.241002
cg00055434	PLCH2	1.48907	0.35995	0.642232
cg00055462	FARP1	1.39917	0.0428981	0.0765403
cg00055510		1.15061	0.330459	0.589619
cg00055529	FBXO47	1.10252	0.372806	0.66517
cg00055555		1.0477	0.385631	0.688054
cg00055557	DOK5	1.49482	0.0158339	0.0282513
cg00055603		1.17874	0.171412	0.305838
cg00055617	CD7	0.873525	0.356603	0.636262
cg00055679		1.29085	0.179824	0.320846
cg00055726	FAM163B	1.00389	0.55286	0.986428
cg00055764	RIMBP2	1.15831	0.291183	0.519541
cg00055771		1.12899	0.304245	0.542844
cg00055811	RERE	1.28145	0.213304	0.380582
cg00055848	B3GNT2	1.16591	0.169583	0.302575
cg00055881	KCNAB2	0.794642	0.295148	0.526612
cg00055981	GPSM1	1.33653	0.0192631	0.034371
cg00055986		1.10448	0.213666	0.381231
cg00056002	PABPN1L	1.3965	0.0521512	0.0930519
cg00056066	ARHGAP21	1.3682	0.0953952	0.17021
cg00056074		1.13144	0.327793	0.584859
cg00056202		1.47008	0.131721	0.235021
cg00056257	GRM7	1.20638	0.112277	0.200328
cg00056268	ZNF717	0.989697	0.525203	0.937083
cg00056433		1.29953	0.34161	0.60951
cg00056489	SH2B3	1.08762	0.286916	0.511925
cg00056497		1.35837	0.0576897	0.102932
cg00056541		1.29836	0.199077	0.355199
cg00056578	KSR2	1.6234	0.0748261	0.133507
cg00056624	CTDSPL	1.32803	0.178088	0.317751
cg00056628	STRA13	1.25484	0.107121	0.191129
cg00056676	SLCO4C1	1.27471	0.155813	0.278007
cg00056719	PCBP2	0.975385	0.480239	0.856857
cg00056754	DUSP27	1.12596	0.299962	0.535201
cg00056767	CCDC122	0.951388	0.497868	0.888311
cg00056985	C9orf125	1.35596	0.033668	0.0600714
cg00057092	C15orf41	1.28251	0.434624	0.775469
cg00057114	ACOT7	1.07969	0.369217	0.658768
cg00057208	TTLL4	1.26716	0.204238	0.364408
cg00057231	COL7A1	1.60858	0.0969509	0.172982
cg00057240	TMEM194B	1.27772	0.146263	0.260968
cg00057272	ZFAT	0.944838	0.524935	0.936604
cg00057317	CTSB	1.24249	0.270184	0.482072
cg00057324	OPN5	1.01416	0.541866	0.966812
cg00057393		1.60293	0.00196863	0.0035126
cg00057434	ARMC4	1.05013	0.314583	0.561287
cg00057476	GAS2L1	1.23214	0.0982587	0.175316
cg00057517		1.18237	0.505546	0.902009
cg00057569	C10orf4	0.847751	0.508792	0.9078
cg00057593	GML	1.53374	0.0315732	0.0563342
cg00057603		1.42663	0.0135515	0.0241789
cg00057661	ARF5	0.943373	0.383699	0.684607
cg00057663	TGFBRAP1	0.970112	0.551167	0.983408
cg00057667		1.19733	0.0353728	0.0631132
cg00057676	C1orf220	0.962129	0.472243	0.842589
cg00057700	ACADSB	1.16528	0.364571	0.650477
cg00057722		1.03949	0.383045	0.683439
cg00057791	VPS13D	0.971906	0.35246	0.628869
cg00057900	KIAA1549	1.48782	0.0670082	0.119558
cg00057966	MIR142	1.23912	0.197112	0.351694
cg00058009	TRPC3	1.5488	0.0288471	0.0514698
cg00058026	KRT76	0.981903	0.539796	0.963121
cg00058113	VPS52	0.863922	0.326711	0.582931
cg00058163	TMEM200C	1.17845	0.241545	0.430971
cg00058291		0.851587	0.296572	0.529152
cg00058296	RYR2	1.0593	0.191141	0.341043
cg00058299	SLC16A1	1.05812	0.407661	0.727364
cg00058329	P2RX2	1.60521	0.00199068	0.00355182
cg00058413	DTWD2	0.904168	0.543072	0.968965
cg00058449	ZBTB12	1.33249	0.0401248	0.0715918
cg00058515	CTNNA2	2.08573	0.00304677	0.0054362
cg00058644		0.858268	0.385775	0.688311
cg00058708	UBXN2A	1.19028	0.231059	0.412262
cg00058771	POLL	1.02148	0.333681	0.595367
cg00058786	WNT10B	1.11284	0.289667	0.516835
cg00058799	PIGQ	1.33905	0.32647	0.582496
cg00058857		1.17071	0.2415	0.430893
cg00058879	CACNA1I	1.7676	0.0189402	0.0337937
cg00058887	STOX2	1.57674	0.203504	0.363099
cg00058923	KLHDC9	0.869253	0.298824	0.53317
cg00058938	TTC9B	1.17456	0.261746	0.467015
cg00059015	HOOK1	0.768323	0.110056	0.196366
cg00059024	WDR93	0.912548	0.514446	0.91789
cg00059034		1.01805	0.253951	0.453106
cg00059053	PRMT8	1.4335	0.0267794	0.0477821
cg00059089	FMNL2	1.14898	0.381726	0.681087
cg00059161	SLITRK3	0.989209	0.534179	0.953098
cg00059165	PI16	0.853791	0.420464	0.750205
cg00059225	GLRA1	1.10907	0.270665	0.482928
cg00059240	PFKP	1.11182	0.433734	0.773881
cg00059246	HOXC13	1.35984	0.0971456	0.17333
cg00059309	RNF213	0.819492	0.0949487	0.16941
cg00059374		1.26803	0.0821417	0.146559
cg00059399		1.29437	0.0663899	0.118455
cg00059424	PES1	0.759419	0.558604	0.99668
cg00059459		1.2433	0.262277	0.467964
cg00059643	TRIM41	1.06258	0.498406	0.88927
cg00059652		0.994003	0.469202	0.837163
cg00059662	GRTP1	1.26316	0.21176	0.37783
cg00059699	KLRD1	1.22587	0.0720401	0.128539
cg00059707		1.16474	0.308303	0.550083
cg00059737	VPS13D	1.12459	0.431492	0.769881
cg00059740	C7orf49	1.08092	0.487427	0.869681
cg00059782	DDX11	1.16625	0.198631	0.354404
cg00059854	AGAP1	1.07227	0.474637	0.846861
cg00059879	GALK2	0.985359	0.513965	0.917032
cg00059911	LHX5	1.54997	0.0828863	0.147888
cg00059930	RB1	1.80709	0.00942393	0.0168146
cg00060061		1.02577	0.338699	0.604315
cg00060287	COL1A1	0.955601	0.501888	0.895484
cg00060304	PAX6	1.27597	0.115456	0.206001
cg00060320	KY	1.53918	0.00129537	0.00231125
cg00060374	LOC441869	1.28363	0.214271	0.382309
cg00060403	NME1	0.91935	0.473932	0.845604
cg00060484		1.1794	0.174896	0.312058
cg00060500	KIAA0226	1.08628	0.300066	0.535386
cg00060605		1.09319	0.551931	0.984771
cg00060606	C1orf228	0.983861	0.553142	0.986932
cg00060627	KCNS3	1.36916	0.0766098	0.13669
cg00060641	LOC728643	1.15037	0.11421	0.203777
cg00060649		0.911198	0.420095	0.749546
cg00060715	CENPF	1.26182	0.222705	0.397357
cg00060762	LEO1	1.18712	0.36943	0.659149
cg00060800		1.01976	0.370754	0.661511
cg00060836	SNHG6	1.32204	0.0920536	0.164246
cg00060880	WIBG	0.988704	0.554669	0.989655
cg00060882	EIF2S3	1.07537	0.370956	0.661871
cg00060933		0.479851	0.172148	0.307151
cg00060956		0.936633	0.339598	0.605922
cg00060975		1.02242	0.427956	0.763573
cg00061031	ANP32B	0.951892	0.556368	0.992687
cg00061039	F11	1.14926	0.31214	0.556928
cg00061059	TECR	0.941095	0.553154	0.986952
cg00061086	RPL36AL	1.26291	0.361253	0.644558
cg00061150	NRBP2	1.03102	0.503283	0.897973
cg00061185	LIMA1	1.19169	0.159459	0.284512
cg00061264	UBE2E1	1.35165	0.119278	0.212819
cg00061306	FBF1	1.02368	0.428568	0.764666
cg00061413	PANK3	1.30451	0.083005	0.148101
cg00061520	ADCY9	1.12901	0.343102	0.612172
cg00061629	ALX4	1.23435	0.212444	0.379049
cg00061635		0.99487	0.475425	0.848268
cg00061678		1.2692	0.127119	0.226809
cg00061695	NLGN2	1.15705	0.300841	0.536769
cg00061764	SUCLG2	1.1488	0.340327	0.607223
cg00061769	YY1AP1	0.997074	0.504994	0.901027
cg00061792		0.885106	0.358973	0.640493
cg00061805	SQSTM1	1.0905	0.528978	0.943818
cg00061811		0.974235	0.553707	0.987939
cg00061860		1.5975	0.00589549	0.0105195
cg00061989	CDK12	1.07036	0.505544	0.902006
cg00062020	C1orf180	1.49441	0.0179326	0.0319968
cg00062070	C15orf41	0.968257	0.425146	0.758557
cg00062072	SDF4	0.948276	0.244126	0.435577
cg00062119		2.14986	0.0313323	0.055904
cg00062245	ITGA2B	1.38639	0.0468749	0.0836356
cg00062282	PLXNB2	1.19736	0.226561	0.404237
cg00062285		1.22309	0.308187	0.549875
cg00062312	KDM1A	1.52093	0.217346	0.387794
cg00062356	OS9	0.90197	0.547728	0.977273
cg00062367	FLJ44817	1.21533	0.241806	0.431442
cg00062437		1.85131	0.0289114	0.0515845
cg00062592	CDK11B	1.04752	0.280557	0.500579
cg00062736	MEF2A	1.11201	0.357976	0.638721
cg00062776	TULP2	0.96716	0.460967	0.82247
cg00062873		0.927983	0.535987	0.956323
cg00063006	PPP1R2P1	1.53555	0.0179888	0.0320963
cg00063040		1.49211	0.181672	0.324145
cg00063066	C6orf173	1.13767	0.51739	0.923142
cg00063077	SLC30A7	1.13086	0.267029	0.476441
cg00063111	SNORA6	1.07024	0.450215	0.803286
cg00063144	KRT31	1.08554	0.540598	0.96455
cg00063174	WDR69	2.66661	0.0013871	0.00247491
cg00063246		1.08593	0.463244	0.826535
cg00063291	SLC12A7	1.01665	0.555523	0.991181
cg00063346	OBSCN	1.41889	0.0100521	0.0179352
cg00063357		0.944906	0.523565	0.93416
cg00063369		1.66294	0.000427679	0.000763077
cg00063456	EGLN1	1.1927	0.0803815	0.143421
cg00063471	TNFAIP8L3	1.27641	0.0681352	0.121569
cg00063503	KIAA1688	0.882809	0.495144	0.88345
cg00063535	TPCN1	1.11855	0.316654	0.564985
cg00063567	ERLEC1	1.04355	0.505325	0.901616
cg00063649	C15orf61	0.900646	0.513429	0.916074
cg00063699	PTPN14	2.01266	0.0547115	0.0976178
cg00063703	PDE3A	1.26966	0.0929129	0.165778
cg00063734		1.32622	0.0551489	0.0983982
cg00063744	NEURL3	0.732664	0.0363863	0.0649234
cg00063748	PRDM16	1.34352	0.0994833	0.177501
cg00063773	PLS1	1.10604	0.353671	0.63103
cg00063828	C16orf74	1.15653	0.22803	0.406857
cg00063909	SERTAD2	1.71635	0.105068	0.187466
cg00063945	TGIF1	1.12053	0.356644	0.636334
cg00063979		1.07064	0.392832	0.700905
cg00063982		1.07748	0.341654	0.609589
cg00064020	AP2M1	1.12994	0.354393	0.632317
cg00064051		1.21315	0.340147	0.606899
cg00064080		0.976921	0.529242	0.944289
cg00064235	FLJ41350	1.26515	0.145432	0.259483
cg00064255	LRRC8C	1.16384	0.206959	0.369267
cg00064261	ACTA1	1.37322	0.1083	0.193231
cg00064284	YAP1	1.2801	0.0748015	0.133465
cg00064296		1.09368	0.439406	0.784001
cg00064336		1.09011	0.555395	0.990953
cg00064347	FYTTD1	0.836388	0.165094	0.294565
cg00064415		1.41899	0.0364925	0.0651109
cg00064531		0.945941	0.525739	0.938038
cg00064589	MIR938	1.18916	0.360337	0.642923
cg00064778		1.22379	0.200969	0.358575
cg00064840	FOXK1	1.08831	0.284023	0.506763
cg00064950	SLC2A4	1.22508	0.14248	0.254218
cg00065048	FGR	1.16695	0.201817	0.360092
cg00065071	ST7L	0.839074	0.524568	0.935948
cg00065088	EPPK1	1.1044	0.204211	0.364358
cg00065215	PAX7	1.05578	0.450547	0.803879
cg00065226	FAM66B	1.01105	0.474878	0.84729
cg00065302	RNF160	1.76312	0.0574397	0.102485
cg00065368	TRAP1	1.01047	0.490601	0.875344
cg00065385	ACTL7A	0.937229	0.442923	0.790275
cg00065396		1.35235	0.0292717	0.0522284
cg00065408	CACNB3	1.15814	0.502998	0.897463
cg00065569	LRIG2	1.05905	0.505921	0.902681
cg00065570	SLC39A4	1.26715	0.315028	0.562082
cg00065726	FAM43A	1.16992	0.24612	0.439136
cg00065905	NHLH2	1.34206	0.0174118	0.031068
cg00065919	C3orf71	1.05012	0.535681	0.955777
cg00065921	CEBPZ	0.501147	0.188804	0.336869
cg00065935	STXBP5L	1.98266	7.85e-05	0.000140062
cg00065957	FAM159A	1.14424	0.257506	0.459452
cg00065998		1.12808	0.433594	0.773632
cg00066153	ACRV1	1.10678	0.36363	0.648798
cg00066184	IGSF11	1.00593	0.545008	0.972418
cg00066198	MPPE1	1.31481	0.296839	0.529629
cg00066239		1.37553	0.151266	0.269893
cg00066270	PRG4	0.965556	0.511045	0.911821
cg00066351		1.15988	0.145804	0.260147
cg00066360	MYO1C	1.36573	0.368135	0.656836
cg00066449	ATP5J2	1.14864	0.454476	0.810888
cg00066468	RPUSD2	1.01322	0.355247	0.633845
cg00066499		1.16877	0.3957	0.706019
cg00066508	TCHP	1.19244	0.254476	0.454042
cg00066512	PPM1H	1.2195	0.215602	0.384684
cg00066554	VANGL2	1.00708	0.484453	0.864375
cg00066627	SCGN	1.16517	0.109815	0.195936
cg00066663	CHD3	1.09003	0.402136	0.717503
cg00066668	GPR133	1.1052	0.323576	0.577335
cg00066671	OLFM3	1.30127	0.0663567	0.118397
cg00066722	EBNA1BP2	0.96459	0.555514	0.991163
cg00066729	KLF5	1.33976	0.161504	0.28816
cg00066748	C8orf42	1.06586	0.259226	0.462519
cg00066750	HEY2	1.35365	0.0781941	0.139516
cg00066805		1.52158	0.0527304	0.094083
cg00066816	IL12B	1.12159	0.317277	0.566096
cg00066817	ZNF407	1.15109	0.3962	0.706911
cg00066828		1.12067	0.29618	0.528453
cg00066854		1.06055	0.500821	0.893579
cg00066919		1.09138	0.369224	0.658782
cg00066925		1.09152	0.393417	0.701949
cg00066942	EPC2	1.18811	0.444248	0.792639
cg00067018	DBX2	1.52556	0.0410143	0.0731812
cg00067032	HLA-DOA	0.986051	0.492336	0.878442
cg00067058	GPATCH3	1.03387	0.48855	0.87169
cg00067102	OPN3	1.15695	0.246944	0.440604
cg00067124	METTL6	1.12772	0.365881	0.652815
cg00067126	MKI67IP	1.21135	0.188891	0.337025
cg00067141	ARHGAP11B	0.98576	0.496718	0.886257
cg00067196	PLEKHA6	0.988612	0.40173	0.716777
cg00067274	DCHS2	2.15553	0.000404155	0.000721227
cg00067365	ZNF131	1.01169	0.537857	0.95966
cg00067414	MTHFD1L	1.26522	0.159579	0.284726
cg00067471	ATP5D	1.05425	0.214012	0.381846
cg00067518	CAMTA1	1.07879	0.477559	0.852075
cg00067528	ATP6V1B1	1.37011	0.198008	0.353294
cg00067538	SPATA3	1.08172	0.222941	0.397781
cg00067574	RHOQ	0.983529	0.530971	0.947373
cg00067576	GADD45B	1.11412	0.379871	0.67778
cg00067588		1.15548	0.2187	0.390212
cg00067600		1.0381	0.368332	0.657189
cg00067606	ADCYAP1	1.33273	0.0100756	0.017978
cg00067720	PIK3R1	1.19831	0.231316	0.412721
cg00067742	MYT1L	1.18436	0.290318	0.517994
cg00067758		1.028	0.391886	0.699214
cg00067768	DVL3	1.06389	0.477902	0.852685
cg00067814	WDR91	0.887137	0.251464	0.44867
cg00067824		1.74784	0.00443633	0.00791543
cg00067884	HERC1	0.778338	0.518332	0.924822
cg00068038	CRIM1	1.28227	0.0879336	0.156894
cg00068102	GLI2	1.0711	0.385058	0.687034
cg00068153	CACNA1S	0.945563	0.441981	0.788595
cg00068155	CPNE4	1.35984	0.105486	0.188213
cg00068160	SOX21	1.4036	0.0187523	0.0334594
cg00068305	CSNK1G3	1.06079	0.508094	0.90656
cg00068316		0.959403	0.518237	0.924653
cg00068377	PRDM16	1.15016	0.283557	0.50593
cg00068408	CDH10	1.22578	0.235607	0.420377
cg00068412		1.07623	0.53156	0.948424
cg00068428		1.58518	0.00888277	0.0158489
cg00068433	ARHGEF19	1.22558	0.178778	0.31898
cg00068503	COL9A2	1.3445	0.143611	0.256235
cg00068621	RBM22	0.886972	0.407073	0.726313
cg00068622	FAM151B	1.61698	0.0674057	0.120268
cg00068684		1.21391	0.194029	0.346192
cg00068750	TBC1D24	0.966587	0.369881	0.659954
cg00068779		1.63017	0.0288145	0.0514116
cg00068810	PARM1	1.13777	0.274705	0.490137
cg00068909	NHEDC1	1.06227	0.513556	0.916302
cg00069002		1.24787	0.149275	0.266341
cg00069003		1.34209	0.155786	0.277962
cg00069014		1.14289	0.127206	0.226965
cg00069017	NPHP4	0.848774	0.274954	0.49058
cg00069059	CCDC17	1.08073	0.359095	0.640708
cg00069242	JUB	1.87473	0.000517205	0.000923375
cg00069261	CDR2	0.992169	0.516585	0.921705
cg00069309	KIF13A	1.08471	0.204008	0.363997
cg00069314	CLCN3	0.88325	0.493075	0.879759
cg00069391	SDK1	1.30612	0.0419217	0.0747978
cg00069417	SLC7A5	1.00489	0.486632	0.868266
cg00069432	STK3	1.34614	0.435824	0.777611
cg00069642	ARAP3	1.15792	0.17243	0.307656
cg00069771	C1orf57	1.13535	0.322209	0.574894
cg00069815		0.950455	0.390024	0.695892
cg00069860	RNF220	1.91026	1.76195e-05	3.14373e-05
cg00069967	DNAH12	1.09362	0.392226	0.69982
cg00069969		1.27965	0.201887	0.360212
cg00070042		1.29813	0.12711	0.226794
cg00070052	POLE3	1.75116	0.0842724	0.150365
cg00070162	HFM1	1.3865	0.0358098	0.0638948
cg00070181		1.30149	0.152437	0.271983
cg00070235	CRAMP1L	0.834149	0.142676	0.254572
cg00070242		1.20696	0.264918	0.472678
cg00070318	T	1.20249	0.156845	0.279848
cg00070370	FSD2	1.31136	0.200866	0.358392
cg00070383		1.25818	0.207118	0.369547
cg00070460	CTBP1	1.33621	0.0541683	0.0966486
cg00070529	ENOX1	1.34331	0.028204	0.0503224
cg00070542		1.11524	0.390768	0.69722
cg00070680	DGKI	1.05734	0.356571	0.636204
cg00070715	TMEM173	1.31933	0.259689	0.463345
cg00070814	DDX21	1.18458	0.193491	0.345231
cg00070870	TUBB	1.05665	0.54927	0.980023
cg00070899	GRM4	1.39452	0.078335	0.139768
cg00070908	RAB11FIP4	1.06058	0.484356	0.864202
cg00070912		1.25431	0.197057	0.351595
cg00071012		1.31554	0.208247	0.371561
cg00071026	MCF2L	0.945445	0.50502	0.901071
cg00071045	ANKRD36B	1.12571	0.356038	0.635254
cg00071051	SLC35B2	1.50529	0.00671162	0.0119767
cg00071137	JOSD1	0.989848	0.41602	0.742275
cg00071161	TMEM63B	1.10813	0.302783	0.540236
cg00071210	SASH1	0.904982	0.16828	0.300251
cg00071241		1.33679	0.024261	0.0432871
cg00071250	FASLG	0.903143	0.536297	0.956878
cg00071265	PSMA7	1.18089	0.254198	0.453547
cg00071274	SNX8	1.00094	0.551735	0.984421
cg00071360		1.0619	0.413937	0.738562
cg00071381	HAO2	1.56289	0.0420874	0.0750937
cg00071391		0.927017	0.50041	0.892847
cg00071408	RHOBTB2	1.04234	0.513417	0.916056
cg00071442	ESR2	0.532622	0.300685	0.536491
cg00071446		2.30415	0.0965507	0.172268
cg00071565	ODC1	0.60733	0.213169	0.380341
cg00071575		0.833282	0.239912	0.428058
cg00071618	JPH3	0.979806	0.437286	0.780218
cg00071658	DACH1	0.967594	0.528157	0.942354
cg00071727	FARP1	1.17679	0.139393	0.248708
cg00071751	KIF20B	0.889581	0.252925	0.45128
cg00071869	ATP1B3	1.25022	0.130579	0.232982
cg00071887	LOXL1	1.03902	0.527051	0.94038
cg00071950	SLC2A9	0.936457	0.433489	0.773443
cg00071984	FHIT	1.11131	0.504716	0.900528
cg00071998	MSH5	1.19509	0.232579	0.414974
cg00072099	PPM1K	0.901397	0.191257	0.34125
cg00072216	MXD4	0.838882	0.302591	0.539891
cg00072288	NAA10	1.057	0.544359	0.971261
cg00072369	MOCS2	1.19971	0.365645	0.652393
cg00072407	HOOK2	1.08128	0.475494	0.84839
cg00072426		1.67506	0.0145963	0.0260432
cg00072587	MAP3K15	1.02187	0.513324	0.915886
cg00072675		1.51585	0.00574528	0.0102509
cg00072689	LOC404266	1.28592	0.08726	0.155694
cg00072711	C9orf24	1.30155	0.165921	0.296042
cg00072720	CLDN7	1.39888	0.0646174	0.115294
cg00072799	GPR174	1.64053	0.0119435	0.0213099
cg00072839	PCDH11X	1.72891	0.000844578	0.00150692
cg00072957	KIAA0146	1.13228	0.281427	0.502134
cg00073003	SOX1	1.09665	0.361811	0.645556
cg00073010	RAI1	1.03241	0.314235	0.560667
cg00073090		1.09322	0.41204	0.735173
cg00073244	MEGF6	1.13799	0.191823	0.342255
cg00073380	ALG1	1.02919	0.471888	0.841965
cg00073384	OR2M2	1.29971	0.079968	0.142681
cg00073460	ZC3H12D	1.62389	0.037989	0.0677825
cg00073543		1.23612	0.262803	0.468903
cg00073549		1.28393	0.0582977	0.104017
cg00073650	GALNS	1.06027	0.314336	0.560847
cg00073713	LMTK2	1.23726	0.240347	0.428834
cg00073716	NUDT1	1.12164	0.508625	0.907504
cg00073771	OAT	0.983338	0.543523	0.96977
cg00073780	PKIB	1.48455	0.0363402	0.0648392
cg00073794	ALK	1.31506	0.0887455	0.158345
cg00073837		1.48739	0.0720907	0.128626
cg00074086	PAPOLB	0.986548	0.450522	0.803836
cg00074145	ONECUT1	1.92666	0.046474	0.0829203
cg00074184	SLC22A15	1.10887	0.486113	0.867337
cg00074244		1.17503	0.312098	0.556856
cg00074313	MIR548N	1.43143	0.0304811	0.0543853
cg00074348	APLNR	1.55933	0.0856591	0.152835
cg00074365	UGP2	1.20104	0.160705	0.286734
cg00074379	HAX1	1.06123	0.325695	0.581114
cg00074415	LOC143188	0.972114	0.551059	0.983218
cg00074471	PDE11A	0.992169	0.478718	0.854141
cg00074638	ARSE	1.21469	0.460917	0.82238
cg00074746	FAM26F	1.27297	0.106241	0.189557
cg00074771	WDR76	1.49048	0.00651139	0.0116178
cg00074818	CLDN23	1.3586	0.0485601	0.086644
cg00074851	NCBP2	1.13588	0.303221	0.541017
cg00075011	COG4	1.31203	0.0364575	0.0650489
cg00075103		1.62744	0.0313852	0.0559983
cg00075123		1.30758	0.131492	0.234611
cg00075192	C7orf25	0.933938	0.534874	0.954336
cg00075204	SFXN1	1.16713	0.341943	0.610105
cg00075467	TAF1B	1.62342	0.0381818	0.0681269
cg00075507	SARM1	1.71723	0.00310909	0.00554733
cg00075589	ZNF142	1.6621	0.263359	0.469894
cg00075608	ADAMTS6	1.02137	0.390687	0.697076
cg00075615	ZFHX3	1.17418	0.447246	0.797991
cg00075620		0.9879	0.555235	0.990665
cg00075634	HELT	1.42187	0.118184	0.21087
cg00075698	JARID2	0.968633	0.508352	0.907016
cg00075768	HMGB1	1.03823	0.467525	0.834171
cg00075844	RAD54L2	1.05334	0.520412	0.928534
cg00075920	B4GALT7	1.27555	0.0842757	0.150367
cg00075956	ADARB2	1.14844	0.226873	0.404792
cg00075967	STRA6	1.54111	0.0563813	0.100597
cg00075975	PGBD5	1.20822	0.158474	0.282754
cg00076056	KIAA0513	1.07496	0.30474	0.543727
cg00076195		1.6137	0.0124682	0.0222462
cg00076216		1.00785	0.36613	0.65326
cg00076307	SLC27A6	1.55829	0.0182272	0.0325214
cg00076313	ELFN1	1.17405	0.301295	0.537579
cg00076325		1.14367	0.325276	0.580366
cg00076353	TBC1D20	0.929084	0.398162	0.710413
cg00076487		1.11779	0.207394	0.370038
cg00076497	GRM8	1.24287	0.181923	0.324591
cg00076538	EGFLAM	1.68965	0.000496684	0.000886198
cg00076543	HLA-L	1.04948	0.383223	0.683761
cg00076555	BSN	1.40602	0.0810038	0.144529
cg00076645	UBTD2	1.19582	0.258312	0.460888
cg00076653	C1QTNF7	1.25618	0.192612	0.343663
cg00076774		1.1661	0.256162	0.457052
cg00076797	CYMP	1.38557	0.0121011	0.0215919
cg00076854	POMP	1.06949	0.497204	0.887127
cg00076880	UNC93A	1.12713	0.201596	0.359694
cg00076936	C20orf118	1.0604	0.552497	0.985781
cg00076998		1.10612	0.212811	0.379703
cg00077017	FLNB	0.920437	0.510624	0.911069
cg00077281	LIPC	0.862669	0.111503	0.198947
cg00077285		1.77297	0.0168922	0.03014
cg00077297		1.41216	0.174193	0.3108
cg00077299	USP18	1.93893	0.0101066	0.0180333
cg00077312	EXD3	0.975863	0.549658	0.980715
cg00077426	EXOC3	0.918576	0.432394	0.771491
cg00077450		1.47547	0.211273	0.37696
cg00077457	ZNF326	1.52903	0.0897995	0.160225
cg00077477		1.17776	0.168036	0.299814
cg00077547	TMEM26	0.971354	0.512628	0.914646
cg00077566	EPM2A	0.884546	0.299782	0.534879
cg00077567		1.12773	0.402915	0.718892
cg00077586	CXADR	1.18365	0.274628	0.49
cg00077606	C5orf42	1.30397	0.153282	0.273491
cg00077738	FGFR3	1.1716	0.260386	0.46459
cg00077838		1.12186	0.189569	0.338234
cg00077877	ASAP1	1.30016	0.0950215	0.16954
cg00077898	LOC285768	1.05625	0.545122	0.972626
cg00077904		1.01083	0.545975	0.974143
cg00078025		1.12646	0.257529	0.45949
cg00078085	OXTR	0.951305	0.53949	0.962573
cg00078194	MDK	1.02183	0.359944	0.642221
cg00078221	EIF4EBP3	1.24303	0.0996481	0.177797
cg00078245	ZNF740	1.04489	0.365499	0.652135
cg00078259		1.34702	0.0575778	0.102733
cg00078270	MAD1L1	1.17389	0.369449	0.659181
cg00078299	ZHX1	0.893683	0.4401	0.785242
cg00078318	SOX11	1.34386	0.091476	0.163214
cg00078334	MMP2	1.37105	0.137624	0.245553
cg00078348	HTR3A	0.921325	0.507555	0.905594
cg00078456	MIB2	1.01953	0.32217	0.574824
cg00078513	SNORD115-40	1.93779	0.0558077	0.0995745
cg00078746	GPR68	1.07504	0.53521	0.954937
cg00078759	IFT140	0.95995	0.408769	0.729336
cg00078857		0.993987	0.487672	0.870119
cg00078861		1.0928	0.271181	0.483848
cg00078867	WAS	1.33186	0.266679	0.475815
cg00078911		1.04707	0.447428	0.798314
cg00078940	H2AFY	1.29127	0.552914	0.986524
cg00078968	WNT3A	1.32758	0.216633	0.386523
cg00078996		1.66799	0.111612	0.199143
cg00079023	PURA	1.92302	0.00386527	0.00689653
cg00079056	SUGT1P1	1.14999	0.299628	0.534605
cg00079169	THOP1	1.17686	0.236051	0.421169
cg00079216	CHD4	0.836166	0.110497	0.197152
cg00079219	HOTAIR	1.33593	0.0909514	0.162278
cg00079224	TAOK2	0.874954	0.255812	0.45643
cg00079302	RPS15	1.53543	0.0177293	0.0316331
cg00079375		0.950905	0.505634	0.902166
cg00079388	ZC3H15	1.28078	0.0746734	0.133235
cg00079477		1.07451	0.498791	0.88996
cg00079485	KCNJ12	1.37479	0.0171164	0.0305396
cg00079551	THUMPD2	0.863448	0.368862	0.658134
cg00079563	ARFGAP3	1.11755	0.203383	0.362882
cg00079598	OR6M1	1.08169	0.338477	0.603921
cg00079638	B2M	0.992125	0.392543	0.700386
cg00079764		1.09083	0.232303	0.414481
cg00079785	KIAA0146	1.42316	0.137988	0.246203
cg00079891	RHBDF1	1.06251	0.552102	0.985075
cg00079898	OR52N5	1.33283	0.16527	0.294879
cg00080012	EED	1.10518	0.343114	0.612196
cg00080059	DIDO1	1.12998	0.471619	0.841476
cg00080060	SDK1	0.942501	0.538482	0.960774
cg00080068		0.814983	0.0997813	0.178034
cg00080081	SLFN11	0.832375	0.240174	0.428525
cg00080118	CCHCR1	1.39405	0.186086	0.332022
cg00080123	GRK6	0.851991	0.356557	0.63618
cg00080125	C17orf82	1.91698	0.00716133	0.0127774
cg00080148	EFCAB6	1.42463	0.0413156	0.0737166
cg00080188		1.36013	0.0166034	0.0296243
cg00080252		1.42488	0.0386979	0.0690458
cg00080312	SACM1L	1.03011	0.534192	0.953124
cg00080333		1.22849	0.182908	0.32635
cg00080418	CD8B	1.30516	0.0540294	0.096402
cg00080423		1.20348	0.265576	0.473848
cg00080682	ACR	1.17649	0.112228	0.200241
cg00080706	GALNTL1	1.09335	0.546365	0.974849
cg00080972	RUFY1	1.20256	0.275968	0.492389
cg00080987		1.02687	0.376931	0.672531
cg00081019	SDCCAG8	0.939018	0.528117	0.942282
cg00081046	METTL5	0.881863	0.222888	0.397688
cg00081084	TBCB	1.04968	0.333632	0.595275
cg00081087	AAA1	1.0891	0.362564	0.646901
cg00081105		0.625923	0.00110738	0.00197597
cg00081141		0.820293	0.217685	0.3884
cg00081251	CCDC163P	1.13579	0.223854	0.399407
cg00081324	SAMD14	1.64978	0.0582643	0.103957
cg00081347	SGSH	1.2724	0.0474631	0.0846851
cg00081404		1.5334	0.0171047	0.0305189
cg00081417		1.41004	0.127823	0.228066
cg00081439		1.47359	0.0663352	0.118357
cg00081445		1.15129	0.180704	0.322417
cg00081465		1.50347	0.0813735	0.14519
cg00081574	EPHA4	1.46833	0.536169	0.956647
cg00081602	RGNEF	0.945374	0.374315	0.667868
cg00081666	DOPEY1	1.13528	0.319881	0.570744
cg00081714		0.992832	0.495871	0.884747
cg00081729	GREM2	1.80566	0.00940864	0.0167888
cg00081799	ACOT7	1.5666	0.0448059	0.079944
cg00081827		1.20836	0.221568	0.395328
cg00081835		1.32777	0.148421	0.264817
cg00081852	FLJ22536	1.00332	0.50764	0.905748
cg00081919		1.12522	0.266951	0.476303
cg00081935	TSPAN9	1.42946	0.0396449	0.0707368
cg00081975	ABCC3	1.57567	0.00250868	0.00447605
cg00082140		1.15119	0.273118	0.487305
cg00082178	THBS2	1.04144	0.54487	0.972173
cg00082182	FNBP1L	1.31172	0.153005	0.272995
cg00082219	FEV	1.41165	0.0857258	0.152956
cg00082235	IFFO1	1.29412	0.164818	0.294073
cg00082285		1.42446	0.0163892	0.0292421
cg00082310	PLD1	1.27225	0.073241	0.130679
cg00082384	NISCH	1.46897	0.0041607	0.00742372
cg00082411	PTCD1	0.896564	0.281608	0.502452
cg00082426	XPO1	1.0861	0.29986	0.535019
cg00082491	BAT4	1.11775	0.136553	0.243642
cg00082497	MARCKSL1	1.51565	0.00270606	0.00482839
cg00082540	C21orf70	1.26239	0.210672	0.375888
cg00082656	SRPK2	1.0266	0.471123	0.840592
cg00082664	SFRP2	1.7061	0.00485739	0.00866669
cg00082713		1.18481	0.127145	0.226855
cg00082729		1.23538	0.0181869	0.0324495
cg00082770	FLJ32063	1.7545	0.0126473	0.0225664
cg00082787	ZNRF3	1.18088	0.285342	0.509117
cg00082833	IFT140	0.829205	0.259732	0.463422
cg00082874	SLC12A5	0.991943	0.542043	0.967128
cg00082897	TYMP	1.01816	0.386438	0.689494
cg00082912		1.2308	0.165997	0.296176
cg00082939	C10orf41	1.94394	0.0136942	0.0244335
cg00082954	MAP3K5	1.79519	0.0448192	0.0799676
cg00082981	HLA-A	1.06429	0.491041	0.876131
cg00083018		1.42517	0.0399489	0.0712794
cg00083042		1.19259	0.170701	0.304572
cg00083046		1.21184	0.0883938	0.157715
cg00083059	MOCS1	1.66579	0.0118776	0.0211929
cg00083072	SIPA1	1.04	0.555315	0.990809
cg00083139	MOBKL3	0.958776	0.306885	0.547553
cg00083188	KCNMA1	1.21995	0.264798	0.47246
cg00083193	OSTBETA	1.30923	0.0836686	0.149284
cg00083194	DNM1L	1.15502	0.370029	0.660216
cg00083206	DDO	1.92185	0.0170783	0.0304716
cg00083223		1.07533	0.487144	0.869176
cg00083262		1.09082	0.373363	0.666165
cg00083265	KIAA0415	0.941258	0.393322	0.701777
cg00083359	EEF1D	1.11877	0.292559	0.521997
cg00083399	MTHFSD	1.13677	0.316195	0.564165
cg00083401	RAD54L2	1.11408	0.317233	0.566016
cg00083535	TRAPPC9	0.946539	0.556425	0.992798
cg00083596	SDK1	1.31627	0.138139	0.246472
cg00083616	KRTDAP	1.1564	0.125372	0.223693
cg00083652	GBP5	1.02005	0.457597	0.816459
cg00083659	C22orf33	0.941854	0.488163	0.870996
cg00083685	TFF2	1.68453	0.0695696	0.124132
cg00083765	NRBP2	1.16282	0.157518	0.281049
cg00083790		0.99491	0.425161	0.758584
cg00083801	MYBBP1A	1.03421	0.508567	0.907399
cg00083833	NKD1	1.08726	0.459499	0.819851
cg00083937	MAPK8IP2	1.55605	0.0703002	0.125432
cg00083959	AP4E1	0.722708	0.301126	0.53728
cg00083993	PPP2R2B	1.11123	0.487401	0.869635
cg00084019		1.26908	0.0382514	0.0682513
cg00084094	CORO1C	0.953054	0.525182	0.93705
cg00084131	C3orf64	1.51445	0.111522	0.198981
cg00084184	SLC2A9	1.02737	0.465664	0.830851
cg00084202	TSNARE1	1.54455	0.000573956	0.00102407
cg00084271	ATP1A4	0.992558	0.437852	0.781228
cg00084338	DLL1	1.35679	0.160808	0.286917
cg00084347	DNAH10	1.18286	0.244971	0.437085
cg00084398	TTBK1	1.23895	0.195029	0.347977
cg00084432	SPG20	1.29709	0.124452	0.22205
cg00084435	LRRC14B	1.13875	0.226068	0.403358
cg00084577	SNORA30	1.04962	0.527903	0.9419
cg00084604		1.1355	0.191575	0.341814
cg00084643	PHAX	1.40186	0.155432	0.277326
cg00084687	GATAD1	1.04043	0.337736	0.602598
cg00084720		1.25219	0.053877	0.0961304
cg00084770		1.13511	0.273794	0.488512
cg00084798		1.31346	0.0177607	0.0316893
cg00084958	PROKR1	0.829225	0.213421	0.380794
cg00085013	FGD5	1.13732	0.311148	0.555159
cg00085029	PRR5L	1.19588	0.260718	0.465181
cg00085061	RIPK4	1.24397	0.120455	0.214921
cg00085122	FBXO2	1.19607	0.172116	0.307093
cg00085123		1.32668	0.123158	0.219744
cg00085199	TRAPPC9	1.5039	0.310684	0.554331
cg00085256	DIRC3	0.973608	0.494547	0.882385
cg00085281	MAD1L1	1.1379	0.356565	0.636193
cg00085370		1.22888	0.194279	0.346638
cg00085403	PDE4DIP	1.39264	0.469986	0.838562
cg00085416	STAU2	1.16728	0.23345	0.41653
cg00085430	OR1G1	1.72216	0.0236493	0.0421958
cg00085434		1.0205	0.457547	0.816373
cg00085438	MBNL1	1.36811	0.223745	0.399214
cg00085448	OAS2	1.00377	0.554854	0.989988
cg00085486		1.30782	0.0492269	0.0878319
cg00085493		1.32999	0.105076	0.187479
cg00085619	EN2	1.4366	0.139945	0.249693
cg00085732	SLC13A2	1.66678	0.00110934	0.00197932
cg00085747	CAMKK1	0.977825	0.547146	0.976239
cg00085790		1.0044	0.553759	0.988033
cg00085830	DHX9	0.877379	0.508241	0.906817
cg00085889		1.15976	0.363365	0.648326
cg00086113	PTPN9	1.11236	0.273659	0.48827
cg00086171		1.10298	0.150691	0.268866
cg00086243	TNFRSF18	1.04086	0.271154	0.4838
cg00086266	PUSL1	0.981892	0.435705	0.777396
cg00086283		1.01421	0.540612	0.96458
cg00086297	BTBD12	1.00239	0.524035	0.935003
cg00086334	GALNS	0.725575	0.300184	0.535598
cg00086346	ATCAY	1.47306	0.0754361	0.134597
cg00086426		1.17797	0.0827673	0.147676
cg00086429	NRP2	1.08027	0.388599	0.69335
cg00086488	MCF2L	1.31379	0.0287592	0.051313
cg00086493	KLK12	1.07641	0.215882	0.385183
cg00086577	PPT2	1.46113	0.0248089	0.0442657
cg00086670	AS3MT	1.37808	0.0555611	0.0991337
cg00086710	PPM1K	0.963326	0.554176	0.988777
cg00086730	FAM38A	1.25702	0.354134	0.631855
cg00086809	RAB40C	0.993379	0.514861	0.918631
cg00086871	TBC1D14	1.13965	0.164309	0.293167
cg00087005	CTBP2	0.993439	0.411037	0.733383
cg00087023	SRRM2	0.811392	0.103168	0.184075
cg00087067	ADAMTS16	1.34525	0.0359764	0.0641917
cg00087073		1.05071	0.30525	0.544636
cg00087098	G3BP2	0.904834	0.455815	0.813277
cg00087153		1.16861	0.339446	0.605648
cg00087182	GSTT2B	0.872219	0.384209	0.685518
cg00087195	MTRR	1.01333	0.460419	0.821497
cg00087244		1.20324	0.102633	0.183124
[truncated: 479,191+ more rows]
